# Supplementary material for: N-(3-Oxo-1-thia-4-aza­spiro­[4.5]dec-4-yl)-6-phenyl­imidazo[2,1-b][1,3]thia­zole-3-acetamide hemihydrate
Source: Acta Crystallogr Sect E Struct Rep Online. 2008 Apr 10;64(Pt 5):o810–1. doi: 10.1107/S1600536808009306 (PMC2961240; doi:10.1107/S1600536808009306)
Supplement: Supplementary file 1 [file e-64-0o810-sup1.cif]

##############################################################################
###                                                                        ###
###        Electronic paper (Acta Crystallographica Section E)             ###
###                                                                        ###
##############################################################################
#                                                                            #
# This CIF contains the data in a paper accepted for publication in Acta     #
# Crystallographica Section E. It conforms to the requirements of Notes      #
# for Authors for Section E, and has been peer reviewed under the auspices   #
# of the IUCr Commission on Journals.                                        #
#                                                                            #
# Full details of the Crystallographic Information File format               #
# are given in the paper "The Crystallographic Information File (CIF):       #
# a New Standard Archive File for Crystallography" by S. R. Hall, F. H.      #
# Allen and I. D. Brown [Acta Cryst. (1991), A47, 655-685].                  #
#                                                                            #
# The current version of the core CIF dictionary is obtainable from          #
# ftp://ftp.iucr.org/pub/cif_core.dic. The current version number is 2.4.    #
#                                                                            #
# Software is freely available for graphical display of the structure(s) in  #
# this CIF.  For information consult the CIF home page http://www.iucr.org/  #
# cif/home.html                                                              #
#                                                                            #
# This file may be used for bona fide research purposes within the           #
# scientific community so long as proper attribution is given to the journal # 
# article from which it was obtained.                                        #
#                                                                            #
##############################################################################
                                             
data_global
_audit_creation_method     'PLATON <TABLE ACC> option'
_journal_date_recd_electronic     2008-04-03
_journal_date_accepted     2008-04-06
_journal_name_full     'Acta Crystallographica, Section E'
_journal_year     2008
_journal_volume     64
_journal_issue      5
_journal_page_first     o810
_journal_page_last     o811
_journal_paper_category     QO
_journal_coeditor_code     HG2390
_publ_contact_author_name
; Mehmet Akkurt
;
_publ_contact_author_address
; Department of Physics
  Faculty of Arts and Sciences
  Erciyes University
  38039 Kayseri
  Turkey
;
_publ_contact_author_email     akkurt@erciyes.edu.tr
_publ_contact_author_fax     '+90-352-4374933'
_publ_contact_author_phone     '+90-352-4374901 ext. 33106'
_publ_section_title
;\
<i>N</i>-(3-Oxo-1-thia-4-azaspiro[4.5]dec-4-yl)-6-phenylimidazo[2,1-<i>b</i>]\
[1,3]thiazole-3-acetamide hemihydrate
;
loop_
    _publ_author_name
    _publ_author_address
    'Mehmet Akkurt'
; Department of Physics,
  Faculty of Arts and Sciences,
  Erciyes University,
  38039 Kayseri,
  Turkey
;
    '\,Serife P\?inar Yal\,c\?in'
; Department of Physics,
  Faculty of Arts and Sciences,
  Erciyes University,
  38039 Kayseri,
  Turkey
;
    'Nuray Ulusoy G\"uzeldemirci'
;
Department of Pharmaceutical Chemistry,
Faculty of Pharmacy,
Istanbul University,
34116 Istanbul,
Turkey
;
    'Orhan B\"uy\"ukg\"ung\"or'
;
   Department of Physics,
   Faculty of Arts and Sciences,
   Ondokuz May\?is University,
   55139 Samsun,
   Turkey
;
data_I
_chemical_name_systematic
;
<i>N</i>-(3-Oxo-1-thia-4-azaspiro[4.5]dec-4-yl)-6-
phenylimidazo[2,1-<i>b</i>][1,3]thiazole-3-acetamide hemihydrate
;
_chemical_name_common     ?
_chemical_formula_moiety     'C21 H22 N4 O2 S2, 0.5(H2 O)'
_chemical_formula_sum     'C21 H23 N4 O2.5 S2'
_chemical_formula_structural     ?
_chemical_formula_iupac     'C21 H22 N4 O2 S2, 0.5H2 O'
_chemical_formula_weight     435.58
_chemical_melting_point     ?
_symmetry_cell_setting     triclinic
_symmetry_space_group_name_H-M     'P -1'
_symmetry_space_group_name_Hall     '-P 1'
loop_
    _symmetry_equiv_pos_site_id
    _symmetry_equiv_pos_as_xyz
    1 x,y,z
    2 -x,-y,-z
_cell_length_a     11.0175(3)
_cell_length_b     11.8817(3)
_cell_length_c     17.6162(5)
_cell_angle_alpha     75.123(2)
_cell_angle_beta     73.502(2)
_cell_angle_gamma     81.012(2)
_cell_volume     2128.36(10)
_cell_formula_units_Z     4
_cell_measurement_reflns_used     51089
_cell_measurement_theta_min     1.78
_cell_measurement_theta_max     28.01
_cell_measurement_temperature     296
_cell_special_details
;
;
_exptl_crystal_description     'block'
_exptl_crystal_colour     'colourless'
_exptl_crystal_size_max     0.520
_exptl_crystal_size_mid     0.390
_exptl_crystal_size_min     0.250
_exptl_crystal_size_rad     ?
_exptl_crystal_density_diffrn     1.359
_exptl_crystal_density_meas     ?
_exptl_crystal_density_method     'Not Measured'
_exptl_crystal_F_000     916
loop_
    _exptl_crystal_face_index_h
    _exptl_crystal_face_index_k
    _exptl_crystal_face_index_l
    _exptl_crystal_face_perp_dist
    12 -4 23 0.0914
    15 0 -29 0.3198
    -11 -16 28 0.3986
    13 9 15 0.6288
    16 1 0 0.3254
    -26 5 -19 0.3337
    4 1 16 0.1754
    -9 13 -25 0.4290
    7 -29 19 0.5491
    7 -11 -1 0.5372
    -1 -1 -5 0.7100
    1 8 16 0.5753
    18 -13 17 0.1145
    20 -16 -17 0.4040
    7 12 24 0.5865
    -14 3 22 0.1804
    -13 -4 25 0.2122
    15 9 -1 0.6149
    -3 3 -17 0.1882
    -18 10 29 0.3135
    -19 6 -4 0.2958
_exptl_absorpt_coefficient_mu     0.278
_exptl_absorpt_correction_type     'integration'
_exptl_absorpt_process_details     '(X-RED32; Stoe & Cie, 2002)'
_exptl_absorpt_correction_T_min     0.869
_exptl_absorpt_correction_T_max     0.934
_exptl_special_details
;
;
_diffrn_ambient_temperature     296
_diffrn_radiation_type     'Mo K\a'
_diffrn_radiation_wavelength     0.71073
_diffrn_radiation_monochromator     'plane graphite'
_diffrn_measurement_device_type     'Stoe IPDS2'
_diffrn_measurement_device     '2-circle goniometer'
_diffrn_measurement_method     \w
_diffrn_detector_area_resol_mean     6.67
_diffrn_reflns_number     38012
_diffrn_reflns_av_R_equivalents     0.0537
_diffrn_reflns_av_sigmaI/netI     0.0332
_diffrn_reflns_theta_min     1.78
_diffrn_reflns_theta_max     26.00
_diffrn_reflns_theta_full     26.00
_diffrn_measured_fraction_theta_max     0.996
_diffrn_measured_fraction_theta_full     0.996
_diffrn_reflns_limit_h_min     -13
_diffrn_reflns_limit_h_max     13
_diffrn_reflns_limit_k_min     -14
_diffrn_reflns_limit_k_max     14
_diffrn_reflns_limit_l_min     -21
_diffrn_reflns_limit_l_max     21
_diffrn_reflns_reduction_process
;
;
_diffrn_standards_number     0
_diffrn_standards_interval_count     .
_diffrn_standards_interval_time     .
_diffrn_standards_decay_%     ?
_refine_special_details
;
Refinement on <i>F</i>^2^ for ALL reflections except those flagged by the user
for potential systematic errors. Weighted <i>R</i>-factors <i>wR</i> and all
goodnesses of fit <i>S</i> are based on <i>F</i>^2^, conventional
<i>R</i>-factors <i>R</i> are based on <i>F</i>, with <i>F</i> set to zero for
negative <i>F</i>^2^. The observed criterion of <i>F</i>^2^ > \s(<i>F</i>^2^)
is used only for calculating -<i>R</i>-factor-obs <i>etc</i>. and is not
relevant to the choice of reflections for refinement. <i>R</i>-factors based
on <i>F</i>^2^ are statistically about twice as large as those based on
<i>F</i>, and <i>R</i>-factors based on ALL data will be even larger.
;
_reflns_number_total     8351
_reflns_number_gt     6705
_reflns_threshold_expression     I>2\s(I)
_refine_ls_structure_factor_coef     Fsqd
_refine_ls_matrix_type     full
_refine_ls_R_factor_all     0.0533
_refine_ls_R_factor_gt     0.0388
_refine_ls_wR_factor_gt     0.0918
_refine_ls_wR_factor_ref     0.0977
_refine_ls_goodness_of_fit_ref     1.023
_refine_ls_restrained_S_all     1.023
_refine_ls_number_reflns     8351
_refine_ls_number_parameters     538
_refine_ls_number_restraints     3
_refine_ls_number_constraints     ?
_refine_ls_hydrogen_treatment     mixed
_refine_ls_weighting_scheme     'calc'
_refine_ls_weighting_details
         'calc w=1/[\s^2^(Fo^2^)+(0.0455P)^2^+0.3604P] where P=(Fo^2^+2Fc^2^)/3'
_atom_sites_solution_hydrogens     'geom'
_atom_sites_solution_primary     'direct'
_atom_sites_solution_secondary     'difmap'
_refine_ls_shift/su_max     0.001
_refine_ls_shift/su_mean     0.000
_refine_diff_density_max     0.287
_refine_diff_density_min     -0.341
_refine_ls_extinction_method     none
_refine_ls_abs_structure_details     ?
_refine_ls_abs_structure_Flack     .
loop_
    _atom_type_symbol
    _atom_type_description
    _atom_type_scat_dispersion_real
    _atom_type_scat_dispersion_imag
    _atom_type_scat_source
    S S 0.1246 0.1234 'International Tables Vol C Tables 4.2.6.8 and 6.1.1.4'
    O O 0.0106 0.0060 'International Tables Vol C Tables 4.2.6.8 and 6.1.1.4'
    N N 0.0061 0.0033 'International Tables Vol C Tables 4.2.6.8 and 6.1.1.4'
    H H 0.0000 0.0000 'International Tables Vol C Tables 4.2.6.8 and 6.1.1.4'
    C C 0.0033 0.0016 'International Tables Vol C Tables 4.2.6.8 and 6.1.1.4'
_computing_data_collection     'X-AREA (Stoe & Cie, 2002)'
_computing_cell_refinement     'X-AREA (Stoe & Cie, 2002)'
_computing_data_reduction     'X-RED32 (Stoe & Cie, 2002)'
_computing_structure_solution     'SIR97 (Altomare <i>et al.</i>,  1999)'
_computing_structure_refinement     'SHELXL97 (Sheldrick, 2008)'
_computing_molecular_graphics     'ORTEP-3 for Windows (Farrugia, 1997)'
_computing_publication_material     'WinGX (Farrugia, 1999)'
loop_
    _atom_site_type_symbol
    _atom_site_label
    _atom_site_fract_x
    _atom_site_fract_y
    _atom_site_fract_z
    _atom_site_U_iso_or_equiv
    _atom_site_thermal_displace_type
    _atom_site_calc_flag
    _atom_site_refinement_flags
    _atom_site_occupancy
    S S1 0.05906(5) -0.07649(4) 0.91226(4) 0.0650(2) Uani . . 1.000
    S S2 0.82255(5) 0.06276(5) 0.64335(3) 0.0633(2) Uani . . 1.000
    O O1 0.51521(13) -0.09814(10) 0.86877(9) 0.0613(4) Uani . . 1.000
    O O2 0.77147(14) -0.03089(17) 0.87525(9) 0.0824(6) Uani . . 1.000
    N N1 0.21182(12) 0.08291(11) 0.86246(8) 0.0406(4) Uani . . 1.000
    N N2 0.07989(15) 0.12137(13) 0.78125(9) 0.0525(5) Uani . . 1.000
    N N3 0.55426(12) 0.08920(12) 0.84165(8) 0.0423(4) Uani . . 1.000
    N N4 0.66458(12) 0.07339(12) 0.78224(8) 0.0438(4) Uani . . 1.000
    C C1 0.16656(17) 0.29982(16) 0.68388(11) 0.0506(5) Uani . . 1.000
    C C2 0.1063(2) 0.2917(2) 0.62638(12) 0.0639(7) Uani . . 1.000
    C C3 0.1088(2) 0.3821(3) 0.55737(14) 0.0811(9) Uani . . 1.000
    C C4 0.1708(3) 0.4788(2) 0.54542(14) 0.0822(9) Uani . . 1.000
    C C5 0.2302(2) 0.4874(2) 0.60160(15) 0.0767(8) Uani . . 1.000
    C C6 0.2283(2) 0.39910(17) 0.67062(13) 0.0632(7) Uani . . 1.000
    C C7 0.16624(16) 0.20488(15) 0.75640(10) 0.0457(5) Uani . . 1.000
    C C8 0.24710(16) 0.18353(14) 0.80548(10) 0.0437(5) Uani . . 1.000
    C C9 0.25238(15) 0.00677(14) 0.92704(10) 0.0418(5) Uani . . 1.000
    C C10 0.17980(17) -0.08177(16) 0.95955(12) 0.0526(6) Uani . . 1.000
    C C11 0.11095(17) 0.05086(15) 0.84477(11) 0.0476(5) Uani . . 1.000
    C C12 0.36795(15) 0.02720(16) 0.94737(10) 0.0443(5) Uani . . 1.000
    C C13 0.48551(15) -0.00160(14) 0.88323(10) 0.0410(5) Uani . . 1.000
    C C14 0.76563(16) 0.00525(18) 0.80555(11) 0.0526(6) Uani . . 1.000
    C C15 0.86737(18) -0.0181(2) 0.73343(12) 0.0615(7) Uani . . 1.000
    C C16 0.65776(15) 0.10149(14) 0.69704(10) 0.0415(5) Uani . . 1.000
    C C17 0.56447(17) 0.03156(16) 0.68369(11) 0.0494(6) Uani . . 1.000
    C C18 0.5583(2) 0.0620(2) 0.59546(13) 0.0697(8) Uani . . 1.000
    C C19 0.5257(3) 0.1911(3) 0.56671(16) 0.0926(10) Uani . . 1.000
    C C20 0.6163(3) 0.2626(2) 0.58065(15) 0.0890(9) Uani . . 1.000
    C C21 0.6218(2) 0.23148(16) 0.66925(13) 0.0635(7) Uani . . 1.000
    S S3 0.00085(5) 0.34118(5) 0.95204(3) 0.0644(2) Uani . . 1.000
    S S4 0.80682(4) 0.45925(4) 0.68876(3) 0.04990(10)
                                                    Uani . . 1.000
    O O3 0.45903(13) 0.30931(11) 0.88067(9) 0.0627(5) Uani . . 1.000
    O O4 0.72609(13) 0.31913(13) 0.91780(8) 0.0676(5) Uani . . 1.000
    N N5 0.16872(13) 0.48752(12) 0.89897(9) 0.0461(5) Uani . . 1.000
    N N6 0.02651(14) 0.54441(14) 0.82469(10) 0.0563(5) Uani . . 1.000
    N N7 0.52947(12) 0.47506(11) 0.88527(8) 0.0395(4) Uani . . 1.000
    N N8 0.64254(12) 0.45960(11) 0.82786(8) 0.0415(4) Uani . . 1.000
    C C22 0.12270(18) 0.72081(17) 0.72858(12) 0.0572(6) Uani . . 1.000
    C C23 0.0572(2) 0.7221(2) 0.67113(13) 0.0662(7) Uani . . 1.000
    C C24 0.0637(2) 0.8126(2) 0.60334(15) 0.0811(9) Uani . . 1.000
    C C25 0.1349(3) 0.9027(3) 0.59114(15) 0.0872(9) Uani . . 1.000
    C C26 0.2000(2) 0.9046(2) 0.64714(17) 0.0863(9) Uani . . 1.000
    C C27 0.1938(2) 0.81328(19) 0.71592(15) 0.0714(8) Uani . . 1.000
    C C28 0.11981(17) 0.62186(16) 0.79871(12) 0.0518(6) Uani . . 1.000
    C C29 0.20755(16) 0.58894(15) 0.84390(11) 0.0494(6) Uani . . 1.000
    C C30 0.20970(16) 0.40507(15) 0.96034(11) 0.0459(5) Uani . . 1.000
    C C31 0.12971(18) 0.32183(17) 0.99445(12) 0.0559(6) Uani . . 1.000
    C C32 0.05979(16) 0.46679(16) 0.88438(12) 0.0508(6) Uani . . 1.000
    C C33 0.33060(15) 0.41641(16) 0.97807(11) 0.0464(5) Uani . . 1.000
    C C34 0.44507(15) 0.39476(14) 0.90929(10) 0.0416(5) Uani . . 1.000
    C C35 0.73393(15) 0.37844(15) 0.84930(11) 0.0456(5) Uani . . 1.000
    C C36 0.84643(17) 0.37065(17) 0.77895(11) 0.0537(6) Uani . . 1.000
    C C37 0.66435(15) 0.53459(13) 0.74539(10) 0.0400(5) Uani . . 1.000
    C C38 0.55215(17) 0.54151(16) 0.70950(11) 0.0498(6) Uani . . 1.000
    C C39 0.5738(2) 0.6200(2) 0.62431(13) 0.0687(8) Uani . . 1.000
    C C40 0.6054(2) 0.74073(19) 0.62337(15) 0.0780(9) Uani . . 1.000
    C C41 0.7171(2) 0.73238(17) 0.65896(13) 0.0642(7) Uani . . 1.000
    C C42 0.69282(18) 0.65648(15) 0.74490(11) 0.0500(6) Uani . . 1.000
    O O5 0.43460(15) -0.31518(11) 0.92938(9) 0.0647(5) Uani . . 1.000
    H H2 0.06420 0.22620 0.63380 0.0770 Uiso calc R 1.000
    H H3 0.06790 0.37640 0.51920 0.0970 Uiso calc R 1.000
    H H3A 0.52960 0.15720 0.85200 0.0510 Uiso calc R 1.000
    H H4 0.17250 0.53850 0.49920 0.0990 Uiso calc R 1.000
    H H5 0.27230 0.55310 0.59350 0.0920 Uiso calc R 1.000
    H H6 0.26880 0.40640 0.70860 0.0760 Uiso calc R 1.000
    H H8 0.31230 0.22760 0.80130 0.0520 Uiso calc R 1.000
    H H10 0.19230 -0.14110 1.00350 0.0630 Uiso calc R 1.000
    H H12A 0.37230 -0.02150 1.00010 0.0530 Uiso calc R 1.000
    H H12B 0.36380 0.10830 0.95000 0.0530 Uiso calc R 1.000
    H H15A 0.87850 -0.10100 0.73440 0.0740 Uiso calc R 1.000
    H H15B 0.94720 0.00540 0.73440 0.0740 Uiso calc R 1.000
    H H17A 0.48060 0.04730 0.71810 0.0590 Uiso calc R 1.000
    H H17B 0.59000 -0.05120 0.69930 0.0590 Uiso calc R 1.000
    H H18A 0.63970 0.03850 0.56170 0.0840 Uiso calc R 1.000
    H H18B 0.49470 0.01890 0.58990 0.0840 Uiso calc R 1.000
    H H19A 0.43950 0.21250 0.59560 0.1110 Uiso calc R 1.000
    H H19B 0.52940 0.20850 0.50920 0.1110 Uiso calc R 1.000
    H H20A 0.58890 0.34510 0.56550 0.1070 Uiso calc R 1.000
    H H20B 0.70060 0.24870 0.54630 0.1070 Uiso calc R 1.000
    H H21A 0.68380 0.27570 0.67560 0.0760 Uiso calc R 1.000
    H H21B 0.53950 0.25290 0.70310 0.0760 Uiso calc R 1.000
    H H7 0.51340 0.53600 0.90550 0.0470 Uiso calc R 1.000
    H H23 0.00840 0.66110 0.67870 0.0790 Uiso calc R 1.000
    H H24 0.01920 0.81210 0.56580 0.0970 Uiso calc R 1.000
    H H25 0.13970 0.96300 0.54500 0.1050 Uiso calc R 1.000
    H H26 0.24780 0.96650 0.63910 0.1040 Uiso calc R 1.000
    H H27 0.23780 0.81470 0.75350 0.0860 Uiso calc R 1.000
    H H29 0.27820 0.62690 0.83850 0.0590 Uiso calc R 1.000
    H H31 0.14160 0.25940 1.03680 0.0670 Uiso calc R 1.000
    H H33A 0.33810 0.36070 1.02790 0.0560 Uiso calc R 1.000
    H H33B 0.32930 0.49430 0.98620 0.0560 Uiso calc R 1.000
    H H36A 0.86810 0.29010 0.77390 0.0640 Uiso calc R 1.000
    H H36B 0.91910 0.39830 0.78710 0.0640 Uiso calc R 1.000
    H H38A 0.47580 0.57180 0.74450 0.0600 Uiso calc R 1.000
    H H38B 0.53930 0.46360 0.70730 0.0600 Uiso calc R 1.000
    H H39A 0.64310 0.58420 0.58760 0.0830 Uiso calc R 1.000
    H H39B 0.49800 0.62780 0.60520 0.0830 Uiso calc R 1.000
    H H40A 0.62520 0.78650 0.56790 0.0940 Uiso calc R 1.000
    H H40B 0.53200 0.78060 0.65450 0.0940 Uiso calc R 1.000
    H H41A 0.73250 0.81020 0.65990 0.0770 Uiso calc R 1.000
    H H41B 0.79260 0.69940 0.62480 0.0770 Uiso calc R 1.000
    H H42A 0.62140 0.69240 0.78020 0.0600 Uiso calc R 1.000
    H H42B 0.76690 0.65050 0.76550 0.0600 Uiso calc R 1.000
    H H5A 0.459(2) -0.2488(15) 0.9077(12) 0.0750 Uiso . . 1.000
    H H5B 0.384(2) -0.3144(19) 0.9756(10) 0.0750 Uiso . . 1.000
loop_
    _atom_site_aniso_label
    _atom_site_aniso_U_11
    _atom_site_aniso_U_22
    _atom_site_aniso_U_33
    _atom_site_aniso_U_12
    _atom_site_aniso_U_13
    _atom_site_aniso_U_23
    S1 0.0629(3) 0.0560(3) 0.0770(4) -0.0232(2) -0.0327(3) 0.0105(2)
    S2 0.0430(2) 0.0949(4) 0.0429(3) -0.0046(2) 0.0006(2) -0.0132(2)
    O1 0.0593(8) 0.0384(6) 0.0690(9) -0.0023(6) 0.0044(7) -0.0063(6)
    O2 0.0527(8) 0.1431(15) 0.0474(8) 0.0145(9) -0.0170(7) -0.0237(9)
    N1 0.0368(7) 0.0405(7) 0.0420(7) -0.0023(5) -0.0119(6) -0.0036(6)
    N2 0.0518(9) 0.0530(8) 0.0545(9) -0.0033(7) -0.0239(7) -0.0044(7)
    N3 0.0376(7) 0.0424(7) 0.0424(7) -0.0032(6) -0.0002(6) -0.0128(6)
    N4 0.0356(7) 0.0531(8) 0.0401(7) -0.0056(6) -0.0024(6) -0.0130(6)
    C1 0.0442(9) 0.0545(10) 0.0407(9) 0.0109(8) -0.0059(7) -0.0035(8)
    C2 0.0599(12) 0.0743(13) 0.0494(11) 0.0076(10) -0.0155(9) -0.0060(10)
    C3 0.0772(15) 0.1069(19) 0.0469(12) 0.0196(14) -0.0211(11) -0.0067(12)
    C4 0.0858(17) 0.0768(15) 0.0532(13) 0.0167(13) -0.0061(12) 0.0121(11)
    C5 0.0836(16) 0.0564(12) 0.0642(14) 0.0056(11) -0.0017(12) 0.0056(10)
    C6 0.0681(13) 0.0525(11) 0.0566(12) 0.0034(9) -0.0112(10) -0.0011(9)
    C7 0.0420(9) 0.0455(9) 0.0447(9) 0.0026(7) -0.0103(7) -0.0063(7)
    C8 0.0401(8) 0.0418(8) 0.0443(9) -0.0037(7) -0.0098(7) -0.0023(7)
    C9 0.0362(8) 0.0467(9) 0.0363(8) 0.0013(7) -0.0081(6) -0.0030(7)
    C10 0.0452(9) 0.0513(10) 0.0549(11) -0.0054(8) -0.0166(8) 0.0043(8)
    C11 0.0452(9) 0.0448(9) 0.0539(10) -0.0060(7) -0.0192(8) -0.0048(8)
    C12 0.0349(8) 0.0588(10) 0.0346(8) -0.0031(7) -0.0070(6) -0.0053(7)
    C13 0.0359(8) 0.0446(9) 0.0378(8) -0.0011(7) -0.0094(6) -0.0028(7)
    C14 0.0363(9) 0.0787(12) 0.0448(10) -0.0029(8) -0.0096(7) -0.0198(9)
    C15 0.0402(9) 0.0950(15) 0.0507(11) 0.0047(9) -0.0099(8) -0.0272(10)
    C16 0.0402(8) 0.0405(8) 0.0401(9) -0.0058(7) -0.0038(7) -0.0087(7)
    C17 0.0485(10) 0.0514(10) 0.0506(10) -0.0054(8) -0.0127(8) -0.0148(8)
    C18 0.0665(13) 0.0924(16) 0.0579(13) -0.0055(12) -0.0232(10) -0.0230(11)
    C19 0.0980(19) 0.112(2) 0.0586(14) 0.0179(17) -0.0357(14) -0.0017(14)
    C20 0.113(2) 0.0595(13) 0.0659(15) 0.0046(13) -0.0101(14) 0.0143(11)
    C21 0.0802(14) 0.0389(9) 0.0608(12) -0.0082(9) -0.0071(10) -0.0029(8)
    S3 0.0473(3) 0.0729(3) 0.0725(3) -0.0255(2) -0.0150(2) -0.0040(3)
    S4 0.0475(2) 0.0523(2) 0.0451(2) 0.0038(2) -0.0066(2) -0.0133(2)
    O3 0.0584(8) 0.0493(7) 0.0831(10) -0.0109(6) -0.0039(7) -0.0319(7)
    O4 0.0530(8) 0.0756(9) 0.0524(8) 0.0118(7) -0.0103(6) 0.0098(7)
    N5 0.0353(7) 0.0495(8) 0.0531(9) -0.0066(6) -0.0074(6) -0.0136(7)
    N6 0.0440(8) 0.0646(10) 0.0600(10) -0.0044(7) -0.0123(7) -0.0148(8)
    N7 0.0353(7) 0.0365(7) 0.0453(8) -0.0025(5) -0.0061(6) -0.0120(6)
    N8 0.0345(7) 0.0412(7) 0.0433(7) 0.0005(5) -0.0063(6) -0.0060(6)
    C22 0.0445(10) 0.0602(11) 0.0560(11) 0.0065(8) -0.0009(8) -0.0137(9)
    C23 0.0595(12) 0.0724(13) 0.0585(13) 0.0107(10) -0.0097(10) -0.0160(10)
    C24 0.0741(15) 0.0959(18) 0.0574(14) 0.0163(14) -0.0077(11) -0.0139(13)
    C25 0.0711(15) 0.0965(19) 0.0581(14) 0.0143(14) 0.0064(12) 0.0069(13)
    C26 0.0650(14) 0.0745(15) 0.0913(19) -0.0087(12) 0.0080(14) 0.0007(13)
    C27 0.0578(12) 0.0701(13) 0.0724(14) -0.0005(10) -0.0078(10) -0.0044(11)
    C28 0.0431(9) 0.0535(10) 0.0553(11) 0.0015(8) -0.0060(8) -0.0168(8)
    C29 0.0397(9) 0.0477(9) 0.0575(11) -0.0054(7) -0.0065(8) -0.0116(8)
    C30 0.0387(8) 0.0503(9) 0.0476(10) -0.0081(7) -0.0056(7) -0.0128(8)
    C31 0.0472(10) 0.0613(11) 0.0568(11) -0.0165(8) -0.0096(8) -0.0063(9)
    C32 0.0371(8) 0.0595(10) 0.0560(11) -0.0091(8) -0.0080(8) -0.0148(9)
    C33 0.0414(9) 0.0513(9) 0.0466(9) -0.0100(7) -0.0075(7) -0.0121(8)
    C34 0.0374(8) 0.0401(8) 0.0484(9) -0.0041(6) -0.0123(7) -0.0102(7)
    C35 0.0385(8) 0.0449(9) 0.0500(10) -0.0003(7) -0.0125(7) -0.0053(8)
    C36 0.0400(9) 0.0583(11) 0.0553(11) 0.0053(8) -0.0097(8) -0.0084(9)
    C37 0.0388(8) 0.0373(8) 0.0414(9) -0.0016(6) -0.0085(7) -0.0076(7)
    C38 0.0456(9) 0.0488(9) 0.0565(11) -0.0025(7) -0.0192(8) -0.0088(8)
    C39 0.0721(14) 0.0776(14) 0.0593(13) -0.0055(11) -0.0335(11) -0.0023(10)
    C40 0.0891(17) 0.0597(12) 0.0755(15) -0.0061(12) -0.0310(13) 0.0124(11)
    C41 0.0710(13) 0.0423(10) 0.0718(14) -0.0097(9) -0.0142(11) -0.0013(9)
    C42 0.0513(10) 0.0418(9) 0.0566(11) -0.0050(7) -0.0109(8) -0.0133(8)
    O5 0.0816(10) 0.0369(6) 0.0617(9) -0.0066(6) 0.0052(7) -0.0120(6)
_geom_special_details
;
Bond distances, angles <i>etc</i>. have been calculated using the rounded
fractional coordinates. All su's are estimated from the variances of the
(full) variance-covariance matrix. The cell e.s.d.'s are taken into account in
the estimation of distances, angles and torsion angles
;
loop_
    _geom_bond_atom_site_label_1
    _geom_bond_atom_site_label_2
    _geom_bond_site_symmetry_1
    _geom_bond_site_symmetry_2
    _geom_bond_distance
    _geom_bond_publ_flag
    S1 C10 . . 1.745(2) no
    S1 C11 . . 1.7293(19) no
    S2 C15 . . 1.789(2) no
    S2 C16 . . 1.8411(18) n
    S3 C32 . . 1.738(2) no
    S3 C31 . . 1.743(2) no
    S4 C37 . . 1.8413(17) no
    S4 C36 . . 1.7929(19) no
    O1 C13 . . 1.214(2) no
    O2 C14 . . 1.209(2) no
    O3 C34 . . 1.216(2) no
    O4 C35 . . 1.218(2) no
    O5 H5B . . 0.848(18) no
    O5 H5A . . 0.833(19) no
    N1 C11 . . 1.366(2) no
    N1 C8 . . 1.377(2) no
    N1 C9 . . 1.395(2) no
    N2 C11 . . 1.311(2) no
    N2 C7 . . 1.384(2) no
    N3 N4 . . 1.3839(19) no
    N3 C13 . . 1.345(2) no
    N4 C16 . . 1.473(2) no
    N4 C14 . . 1.368(2) no
    N3 H3A . . 0.8600 no
    N5 C32 . . 1.366(2) no
    N5 C29 . . 1.379(2) no
    N5 C30 . . 1.388(2) no
    N6 C32 . . 1.306(3) no
    N6 C28 . . 1.388(3) no
    N7 C34 . . 1.342(2) no
    N7 N8 . . 1.3845(19) no
    N8 C37 . . 1.472(2) no
    N8 C35 . . 1.346(2) no
    N7 H7 . . 0.8600 no
    C1 C2 . . 1.389(3) no
    C1 C7 . . 1.471(3) no
    C1 C6 . . 1.388(3) no
    C2 C3 . . 1.397(3) no
    C3 C4 . . 1.368(4) no
    C4 C5 . . 1.363(4) no
    C5 C6 . . 1.385(3) no
    C7 C8 . . 1.364(3) no
    C9 C10 . . 1.330(3) no
    C9 C12 . . 1.486(2) no
    C12 C13 . . 1.517(2) no
    C14 C15 . . 1.491(3) no
    C16 C17 . . 1.519(3) no
    C16 C21 . . 1.521(3) no
    C17 C18 . . 1.522(3) no
    C18 C19 . . 1.507(4) no
    C19 C20 . . 1.513(5) no
    C20 C21 . . 1.525(3) no
    C2 H2 . . 0.9300 no
    C3 H3 . . 0.9300 no
    C4 H4 . . 0.9300 no
    C5 H5 . . 0.9300 no
    C6 H6 . . 0.9300 no
    C8 H8 . . 0.9300 no
    C10 H10 . . 0.9300 no
    C12 H12B . . 0.9700 no
    C12 H12A . . 0.9700 no
    C15 H15B . . 0.9700 no
    C15 H15A . . 0.9700 no
    C17 H17B . . 0.9700 no
    C17 H17A . . 0.9700 no
    C18 H18B . . 0.9700 no
    C18 H18A . . 0.9700 no
    C19 H19A . . 0.9700 no
    C19 H19B . . 0.9700 no
    C20 H20A . . 0.9700 no
    C20 H20B . . 0.9700 no
    C21 H21A . . 0.9700 no
    C21 H21B . . 0.9700 no
    C22 C23 . . 1.396(3) no
    C22 C27 . . 1.384(3) no
    C22 C28 . . 1.467(3) no
    C23 C24 . . 1.380(3) no
    C24 C25 . . 1.362(4) no
    C25 C26 . . 1.381(4) no
    C26 C27 . . 1.397(4) no
    C28 C29 . . 1.371(3) no
    C30 C31 . . 1.335(3) no
    C30 C33 . . 1.485(3) no
    C33 C34 . . 1.522(2) no
    C35 C36 . . 1.494(3) no
    C37 C42 . . 1.526(2) no
    C37 C38 . . 1.523(3) no
    C38 C39 . . 1.525(3) no
    C39 C40 . . 1.523(3) no
    C40 C41 . . 1.512(3) no
    C41 C42 . . 1.524(3) no
    C23 H23 . . 0.9300 no
    C24 H24 . . 0.9300 no
    C25 H25 . . 0.9300 no
    C26 H26 . . 0.9300 no
    C27 H27 . . 0.9300 no
    C29 H29 . . 0.9300 no
    C31 H31 . . 0.9300 no
    C33 H33A . . 0.9700 no
    C33 H33B . . 0.9700 no
    C36 H36B . . 0.9700 no
    C36 H36A . . 0.9700 no
    C38 H38A . . 0.9700 no
    C38 H38B . . 0.9700 no
    C39 H39A . . 0.9700 no
    C39 H39B . . 0.9700 no
    C40 H40B . . 0.9700 no
    C40 H40A . . 0.9700 no
    C41 H41A . . 0.9700 no
    C41 H41B . . 0.9700 no
    C42 H42B . . 0.9700 no
    C42 H42A . . 0.9700 no
loop_
    _geom_contact_atom_site_label_1
    _geom_contact_atom_site_label_2
    _geom_contact_distance
    _geom_contact_site_symmetry_1
    _geom_contact_site_symmetry_2
    _geom_contact_publ_flag
    S1 O2 3.3487(17) . 1_455 no
    S1 N1 2.5482(15) . . no
    S1 S1 3.7967(8) . 2_557 no
    S1 S3 3.4544(8) . 2_557 no
    S1 C10 3.581(2) . 2_557 no
    S1 C31 3.608(2) . 2_557 no
    S2 N4 2.5890(14) . . no
    S2 C25 3.655(3) . 1_645 no
    S3 C10 3.685(2) . 2_557 no
    S3 O4 3.3109(16) . 1_455 no
    S3 N5 2.5507(16) . . no
    S3 S1 3.4544(8) . 2_557 no
    S4 C3 3.610(3) . 1_655 no
    S4 N8 2.6008(14) . . no
    S4 C2 3.615(2) . 1_655 no
    S1 H31 3.1300 . 2_557 no
    S2 H18A 2.8700 . . no
    S2 H20B 2.8400 . . no
    S3 H36B 3.1600 . 1_455 no
    S4 H41B 2.7800 . . no
    S4 H39A 2.8700 . . no
    S4 H21A 2.8300 . . no
    O1 N4 2.686(2) . . no
    O1 O2 3.092(2) . . no
    O1 C14 2.996(2) . . no
    O1 C17 3.159(2) . . no
    O1 O5 2.7097(19) . . no
    O2 N3 2.724(2) . . no
    O2 S1 3.3487(17) . 1_655 no
    O2 O1 3.092(2) . . no
    O2 C13 3.082(2) . . no
    O2 C12 3.074(2) . 2_657 no
    O3 C35 3.122(2) . . no
    O3 N3 2.841(2) . . no
    O3 N8 2.711(2) . . no
    O3 O4 3.215(2) . . no
    O4 C10 3.306(2) . 2_657 no
    O4 O5 2.764(2) . 2_657 no
    O4 N7 2.713(2) . . no
    O4 C34 3.121(2) . . no
    O4 S3 3.3109(16) . 1_655 no
    O4 O3 3.215(2) . . no
    O5 C34 3.331(2) . 2_657 no
    O5 C33 3.376(2) . 1_545 no
    O5 N7 2.7617(19) . 1_545 no
    O5 C33 3.349(2) . 2_657 no
    O5 O1 2.7097(19) . . no
    O5 O4 2.764(2) . 2_657 no
    O1 H17A 2.8600 . . no
    O1 H5A 1.880(19) . . no
    O1 H17B 2.7900 . . no
    O2 H12A 2.4800 . 2_657 no
    O3 H8 2.8300 . . no
    O3 H3A 1.9800 . . no
    O3 H12B 2.6200 . . no
    O4 H10 2.4100 . 2_657 no
    O4 H5B 1.917(18) . 2_657 no
    O5 H33B 2.5400 . 1_545 no
    O5 H42A 2.8300 . 1_545 no
    O5 H29 2.9200 . 1_545 no
    O5 H33A 2.7500 . 2_657 no
    O5 H7 1.9400 . 1_545 no
    N1 S1 2.5482(15) . . no
    N1 N2 2.237(2) . . no
    N2 N1 2.237(2) . . no
    N3 O2 2.724(2) . . no
    N3 O3 2.841(2) . . no
    N4 S2 2.5890(14) . . no
    N4 O1 2.686(2) . . no
    N5 N6 2.237(2) . . no
    N5 S3 2.5507(16) . . no
    N6 C36 3.448(3) . 1_455 no
    N6 N5 2.237(2) . . no
    N7 O4 2.713(2) . . no
    N7 O5 2.7617(19) . 1_565 no
    N8 S4 2.6008(14) . . no
    N8 O3 2.711(2) . . no
    N2 H36A 2.8400 . 1_455 no
    N2 H15B 2.5700 . 1_455 no
    N2 H2 2.6200 . . no
    N3 H17A 2.7100 . . no
    N3 H21B 2.7300 . . no
    N6 H36B 2.5600 . 1_455 no
    N6 H23 2.6400 . . no
    N7 H42A 2.9000 . . no
    N7 H38A 2.6400 . . no
    C1 C36 3.521(3) . 1_455 no
    C2 S4 3.615(2) . 1_455 no
    C2 C36 3.519(3) . 1_455 no
    C3 S4 3.610(3) . 1_455 no
    C5 C23 3.417(3) . . no
    C8 C13 3.508(2) . . no
    C10 S1 3.581(2) . 2_557 no
    C10 O4 3.306(2) . 2_657 no
    C10 S3 3.685(2) . 2_557 no
    C12 O2 3.074(2) . 2_657 no
    C13 C8 3.508(2) . . no
    C13 C17 3.306(2) . . no
    C13 O2 3.082(2) . . no
    C14 O1 2.996(2) . . no
    C15 C24 3.488(3) . 1_645 no
    C15 C25 3.465(4) . 1_645 no
    C17 C13 3.306(2) . . no
    C17 O1 3.159(2) . . no
    C23 C5 3.417(3) . . no
    C24 C15 3.488(3) . 1_465 no
    C25 C15 3.465(4) . 1_465 no
    C25 S2 3.655(3) . 1_465 no
    C29 C34 3.458(3) . . no
    C31 S1 3.608(2) . 2_557 no
    C33 O5 3.376(2) . 1_565 no
    C33 O5 3.349(2) . 2_657 no
    C34 C38 3.457(2) . . no
    C34 O5 3.331(2) . 2_657 no
    C34 O4 3.121(2) . . no
    C34 C29 3.458(3) . . no
    C35 O3 3.122(2) . . no
    C36 C1 3.521(3) . 1_655 no
    C36 C2 3.519(3) . 1_655 no
    C36 N6 3.448(3) . 1_655 no
    C38 C34 3.457(2) . . no
    C1 H36B 3.0600 . 1_455 no
    C4 H39A 2.8200 . 2_666 no
    C6 H8 2.9200 . . no
    C8 H12B 3.0400 . . no
    C8 H17A 3.0600 . . no
    C8 H6 2.7600 . . no
    C13 H12A 3.0000 . 2_657 no
    C13 H5A 2.906(19) . . no
    C13 H17A 2.8300 . . no
    C17 H41A 3.0200 . 1_545 no
    C21 H3A 3.0200 . . no
    C21 H38B 2.9500 . . no
    C23 H15A 2.8600 . 1_465 no
    C23 H5 3.1000 . . no
    C24 H15A 2.9000 . 1_465 no
    C26 H15B 3.0000 . 1_465 no
    C27 H29 2.9100 . . no
    C29 H27 2.7600 . . no
    C29 H38A 2.9800 . . no
    C29 H33B 3.0600 . . no
    C32 H36B 2.9400 . 1_455 no
    C34 H38A 3.0800 . . no
    C34 H5B 3.03(2) . 2_657 no
    C35 H5B 2.934(17) . 2_657 no
    C39 H19B 3.0500 . 2_666 no
    C40 H19B 3.0000 . 2_666 no
    C40 H17B 3.0600 . 1_565 no
    C41 H17B 2.8900 . 1_565 no
    C42 H7 3.1000 . . no
    H2 N2 2.6200 . . no
    H3A C21 3.0200 . . no
    H3A O3 1.9800 . . no
    H3A H12B 2.1600 . . no
    H3A H21B 2.5600 . . no
    H5 C23 3.1000 . . no
    H5A O1 1.880(19) . . no
    H5A C13 2.906(19) . . no
    H5A H7 2.5400 . 1_545 no
    H5B C34 3.03(2) . 2_657 no
    H5B C35 2.934(17) . 2_657 no
    H5B H7 2.4600 . 1_545 no
    H5B H33B 2.3900 . 1_545 no
    H5B O4 1.917(18) . 2_657 no
    H6 C8 2.7600 . . no
    H6 H8 2.4000 . . no
    H7 H5B 2.4600 . 1_565 no
    H7 H5A 2.5400 . 1_565 no
    H7 C42 3.1000 . . no
    H7 O5 1.9400 . 1_565 no
    H7 H33B 2.1700 . . no
    H8 H6 2.4000 . . no
    H8 O3 2.8300 . . no
    H8 C6 2.9200 . . no
    H10 O4 2.4100 . 2_657 no
    H10 H12A 2.5900 . . no
    H12A H10 2.5900 . . no
    H12A C13 3.0000 . 2_657 no
    H12A O2 2.4800 . 2_657 no
    H12B O3 2.6200 . . no
    H12B C8 3.0400 . . no
    H12B H3A 2.1600 . . no
    H15A C24 2.9000 . 1_645 no
    H15A C23 2.8600 . 1_645 no
    H15B C26 3.0000 . 1_645 no
    H15B N2 2.5700 . 1_655 no
    H17A H21B 2.5500 . . no
    H17A C13 2.8300 . . no
    H17A O1 2.8600 . . no
    H17A N3 2.7100 . . no
    H17A C8 3.0600 . . no
    H17B C40 3.0600 . 1_545 no
    H17B C41 2.8900 . 1_545 no
    H17B H40B 2.5500 . 1_545 no
    H17B O1 2.7900 . . no
    H17B H41A 2.2000 . 1_545 no
    H18A S2 2.8700 . . no
    H19B C39 3.0500 . 2_666 no
    H19B H39B 2.4700 . 2_666 no
    H19B H40A 2.4500 . 2_666 no
    H19B C40 3.0000 . 2_666 no
    H20B S2 2.8400 . . no
    H21A S4 2.8300 . . no
    H21B N3 2.7300 . . no
    H21B H17A 2.5500 . . no
    H21B H38B 2.5200 . . no
    H21B H3A 2.5600 . . no
    H23 N6 2.6400 . . no
    H27 C29 2.7600 . . no
    H27 H29 2.4000 . . no
    H29 C27 2.9100 . . no
    H29 H27 2.4000 . . no
    H29 H38A 2.4400 . . no
    H29 O5 2.9200 . 1_565 no
    H31 S1 3.1300 . 2_557 no
    H31 H33A 2.5900 . . no
    H33A H31 2.5900 . . no
    H33A O5 2.7500 . 2_657 no
    H33B O5 2.5400 . 1_565 no
    H33B C29 3.0600 . . no
    H33B H5B 2.3900 . 1_565 no
    H33B H7 2.1700 . . no
    H36A N2 2.8400 . 1_655 no
    H36B C1 3.0600 . 1_655 no
    H36B S3 3.1600 . 1_655 no
    H36B N6 2.5600 . 1_655 no
    H36B C32 2.9400 . 1_655 no
    H38A N7 2.6400 . . no
    H38A C29 2.9800 . . no
    H38A H29 2.4400 . . no
    H38A C34 3.0800 . . no
    H38B C21 2.9500 . . no
    H38B H21B 2.5200 . . no
    H39A C4 2.8200 . 2_666 no
    H39A S4 2.8700 . . no
    H39B H19B 2.4700 . 2_666 no
    H40A H19B 2.4500 . 2_666 no
    H40B H17B 2.5500 . 1_565 no
    H40B H42A 2.5900 . . no
    H41A C17 3.0200 . 1_565 no
    H41A H17B 2.2000 . 1_565 no
    H41B S4 2.7800 . . no
    H42A N7 2.9000 . . no
    H42A H40B 2.5900 . . no
    H42A O5 2.8300 . 1_565 no
loop_
    _geom_angle_atom_site_label_1
    _geom_angle_atom_site_label_2
    _geom_angle_atom_site_label_3
    _geom_angle_site_symmetry_1
    _geom_angle_site_symmetry_2
    _geom_angle_site_symmetry_3
    _geom_angle
    _geom_angle_publ_flag
    C10 S1 C11 . . . 89.76(9) no
    C15 S2 C16 . . . 94.55(9) no
    C31 S3 C32 . . . 89.81(10) no
    C36 S4 C37 . . . 93.69(8) n
    H5A O5 H5B . . . 110(2) no
    C9 N1 C11 . . . 115.26(14) no
    C8 N1 C11 . . . 106.06(14) no
    C8 N1 C9 . . . 138.60(15) no
    C7 N2 C11 . . . 103.65(16) no
    N4 N3 C13 . . . 120.15(14) no
    C14 N4 C16 . . . 121.05(14) no
    N3 N4 C16 . . . 118.40(13) no
    N3 N4 C14 . . . 118.31(13) no
    C13 N3 H3A . . . 120.00 no
    N4 N3 H3A . . . 120.00 no
    C29 N5 C30 . . . 138.38(16) no
    C30 N5 C32 . . . 115.52(15) no
    C29 N5 C32 . . . 106.09(15) no
    C28 N6 C32 . . . 103.80(16) no
    N8 N7 C34 . . . 119.88(13) no
    N7 N8 C37 . . . 120.22(13) no
    N7 N8 C35 . . . 119.23(13) no
    C35 N8 C37 . . . 120.50(14) no
    N8 N7 H7 . . . 120.00 no
    C34 N7 H7 . . . 120.00 no
    C2 C1 C7 . . . 120.74(18) no
    C6 C1 C7 . . . 120.96(18) no
    C2 C1 C6 . . . 118.30(18) no
    C1 C2 C3 . . . 120.0(2) no
    C2 C3 C4 . . . 120.7(2) no
    C3 C4 C5 . . . 119.7(2) no
    C4 C5 C6 . . . 120.6(2) no
    C1 C6 C5 . . . 120.8(2) no
    N2 C7 C1 . . . 121.12(16) no
    C1 C7 C8 . . . 127.44(17) no
    N2 C7 C8 . . . 111.42(15) no
    N1 C8 C7 . . . 105.50(15) no
    C10 C9 C12 . . . 129.00(17) no
    N1 C9 C12 . . . 120.05(15) no
    N1 C9 C10 . . . 110.83(16) no
    S1 C10 C9 . . . 113.87(15) no
    S1 C11 N2 . . . 136.35(16) no
    S1 C11 N1 . . . 110.25(13) no
    N1 C11 N2 . . . 113.38(16) no
    C9 C12 C13 . . . 109.81(14) no
    O1 C13 N3 . . . 121.85(16) no
    N3 C13 C12 . . . 114.82(15) no
    O1 C13 C12 . . . 123.31(16) no
    O2 C14 N4 . . . 124.47(18) no
    N4 C14 C15 . . . 110.82(16) no
    O2 C14 C15 . . . 124.72(19) no
    S2 C15 C14 . . . 108.78(15) no
    C17 C16 C21 . . . 109.66(15) no
    N4 C16 C17 . . . 112.39(14) no
    N4 C16 C21 . . . 110.48(14) no
    S2 C16 C17 . . . 111.81(12) no
    S2 C16 N4 . . . 102.18(11) no
    S2 C16 C21 . . . 110.13(13) no
    C16 C17 C18 . . . 111.68(16) no
    C17 C18 C19 . . . 111.47(19) no
    C18 C19 C20 . . . 111.3(2) no
    C19 C20 C21 . . . 111.4(2) no
    C16 C21 C20 . . . 111.24(17) no
    C1 C2 H2 . . . 120.00 no
    C3 C2 H2 . . . 120.00 no
    C4 C3 H3 . . . 120.00 no
    C2 C3 H3 . . . 120.00 no
    C3 C4 H4 . . . 120.00 no
    C5 C4 H4 . . . 120.00 no
    C6 C5 H5 . . . 120.00 no
    C4 C5 H5 . . . 120.00 no
    C5 C6 H6 . . . 120.00 no
    C1 C6 H6 . . . 120.00 no
    N1 C8 H8 . . . 127.00 no
    C7 C8 H8 . . . 127.00 no
    C9 C10 H10 . . . 123.00 no
    S1 C10 H10 . . . 123.00 no
    C13 C12 H12B . . . 110.00 no
    C9 C12 H12B . . . 110.00 no
    H12A C12 H12B . . . 108.00 no
    C13 C12 H12A . . . 110.00 no
    C9 C12 H12A . . . 110.00 no
    S2 C15 H15B . . . 110.00 no
    C14 C15 H15A . . . 110.00 no
    C14 C15 H15B . . . 110.00 no
    H15A C15 H15B . . . 108.00 no
    S2 C15 H15A . . . 110.00 no
    C18 C17 H17B . . . 109.00 no
    C16 C17 H17B . . . 109.00 no
    H17A C17 H17B . . . 108.00 no
    C18 C17 H17A . . . 109.00 no
    C16 C17 H17A . . . 109.00 no
    C19 C18 H18A . . . 109.00 no
    C17 C18 H18B . . . 109.00 no
    C17 C18 H18A . . . 109.00 no
    C19 C18 H18B . . . 109.00 no
    H18A C18 H18B . . . 108.00 no
    C20 C19 H19A . . . 109.00 no
    C20 C19 H19B . . . 109.00 no
    H19A C19 H19B . . . 108.00 no
    C18 C19 H19B . . . 109.00 no
    C18 C19 H19A . . . 109.00 no
    H20A C20 H20B . . . 108.00 no
    C19 C20 H20A . . . 109.00 no
    C21 C20 H20B . . . 109.00 no
    C21 C20 H20A . . . 109.00 no
    C19 C20 H20B . . . 109.00 no
    H21A C21 H21B . . . 108.00 no
    C16 C21 H21A . . . 109.00 no
    C16 C21 H21B . . . 109.00 no
    C20 C21 H21B . . . 109.00 no
    C20 C21 H21A . . . 109.00 no
    C27 C22 C28 . . . 121.11(19) no
    C23 C22 C28 . . . 120.73(19) no
    C23 C22 C27 . . . 118.1(2) no
    C22 C23 C24 . . . 121.0(2) no
    C23 C24 C25 . . . 120.4(2) no
    C24 C25 C26 . . . 120.1(3) no
    C25 C26 C27 . . . 119.9(2) no
    C22 C27 C26 . . . 120.6(2) no
    C22 C28 C29 . . . 126.78(18) no
    N6 C28 C29 . . . 111.15(17) no
    N6 C28 C22 . . . 121.99(18) no
    N5 C29 C28 . . . 105.34(16) no
    N5 C30 C33 . . . 119.68(16) no
    C31 C30 C33 . . . 129.22(18) no
    N5 C30 C31 . . . 111.08(17) no
    S3 C31 C30 . . . 113.62(15) no
    N5 C32 N6 . . . 113.62(17) no
    S3 C32 N5 . . . 109.94(14) no
    S3 C32 N6 . . . 136.44(15) no
    C30 C33 C34 . . . 111.58(15) no
    N7 C34 C33 . . . 114.61(15) no
    O3 C34 C33 . . . 121.81(16) no
    O3 C34 N7 . . . 123.55(16) no
    N8 C35 C36 . . . 111.73(15) no
    O4 C35 N8 . . . 124.10(17) no
    O4 C35 C36 . . . 124.17(17) no
    S4 C36 C35 . . . 108.23(13) no
    N8 C37 C38 . . . 111.38(14) no
    S4 C37 C38 . . . 110.84(12) no
    S4 C37 C42 . . . 109.67(12) no
    S4 C37 N8 . . . 102.87(11) no
    N8 C37 C42 . . . 110.98(13) no
    C38 C37 C42 . . . 110.85(14) no
    C37 C38 C39 . . . 111.58(16) no
    C38 C39 C40 . . . 111.30(18) no
    C39 C40 C41 . . . 111.23(19) no
    C40 C41 C42 . . . 111.33(18) no
    C37 C42 C41 . . . 110.31(15) no
    C24 C23 H23 . . . 120.00 no
    C22 C23 H23 . . . 119.00 no
    C23 C24 H24 . . . 120.00 no
    C25 C24 H24 . . . 120.00 no
    C26 C25 H25 . . . 120.00 no
    C24 C25 H25 . . . 120.00 no
    C25 C26 H26 . . . 120.00 no
    C27 C26 H26 . . . 120.00 no
    C26 C27 H27 . . . 120.00 no
    C22 C27 H27 . . . 120.00 no
    N5 C29 H29 . . . 127.00 no
    C28 C29 H29 . . . 127.00 no
    C30 C31 H31 . . . 123.00 no
    S3 C31 H31 . . . 123.00 no
    C30 C33 H33A . . . 109.00 no
    C34 C33 H33A . . . 109.00 no
    C34 C33 H33B . . . 109.00 no
    C30 C33 H33B . . . 109.00 no
    H33A C33 H33B . . . 108.00 no
    S4 C36 H36B . . . 110.00 no
    C35 C36 H36A . . . 110.00 no
    C35 C36 H36B . . . 110.00 no
    H36A C36 H36B . . . 108.00 no
    S4 C36 H36A . . . 110.00 no
    C37 C38 H38B . . . 109.00 no
    C39 C38 H38A . . . 109.00 no
    C37 C38 H38A . . . 109.00 no
    H38A C38 H38B . . . 108.00 no
    C39 C38 H38B . . . 109.00 no
    C38 C39 H39A . . . 109.00 no
    C38 C39 H39B . . . 109.00 no
    C40 C39 H39B . . . 109.00 no
    H39A C39 H39B . . . 108.00 no
    C40 C39 H39A . . . 109.00 no
    C39 C40 H40B . . . 109.00 no
    C41 C40 H40A . . . 109.00 no
    C41 C40 H40B . . . 109.00 no
    H40A C40 H40B . . . 108.00 no
    C39 C40 H40A . . . 109.00 no
    C40 C41 H41B . . . 109.00 no
    C42 C41 H41A . . . 109.00 no
    C40 C41 H41A . . . 109.00 no
    H41A C41 H41B . . . 108.00 no
    C42 C41 H41B . . . 109.00 no
    C37 C42 H42A . . . 110.00 no
    C37 C42 H42B . . . 110.00 no
    C41 C42 H42B . . . 110.00 no
    H42A C42 H42B . . . 108.00 no
    C41 C42 H42A . . . 110.00 no
loop_
    _geom_torsion_atom_site_label_1
    _geom_torsion_atom_site_label_2
    _geom_torsion_atom_site_label_3
    _geom_torsion_atom_site_label_4
    _geom_torsion_site_symmetry_1
    _geom_torsion_site_symmetry_2
    _geom_torsion_site_symmetry_3
    _geom_torsion_site_symmetry_4
    _geom_torsion
    _geom_torsion_publ_flag
    C10 S1 C11 N2 . . . . 176.9(2) no
    C10 S1 C11 N1 . . . . -1.42(14) no
    C11 S1 C10 C9 . . . . 0.62(16) no
    C15 S2 C16 N4 . . . . 14.50(13) no
    C16 S2 C15 C14 . . . . -11.71(16) no
    C15 S2 C16 C17 . . . . -105.91(14) no
    C15 S2 C16 C21 . . . . 131.92(14) no
    C31 S3 C32 N6 . . . . 178.7(2) no
    C32 S3 C31 C30 . . . . 0.70(16) no
    C31 S3 C32 N5 . . . . -1.50(15) no
    C37 S4 C36 C35 . . . . 14.05(14) no
    C36 S4 C37 C42 . . . . 102.61(13) no
    C36 S4 C37 N8 . . . . -15.53(12) no
    C36 S4 C37 C38 . . . . -134.68(13) no
    C9 N1 C11 N2 . . . . -176.73(15) no
    C8 N1 C11 S1 . . . . 179.35(12) no
    C11 N1 C9 C12 . . . . 174.83(15) no
    C11 N1 C8 C7 . . . . -0.77(18) no
    C8 N1 C9 C10 . . . . -177.71(19) no
    C9 N1 C11 S1 . . . . 1.97(19) no
    C8 N1 C9 C12 . . . . -1.4(3) no
    C8 N1 C11 N2 . . . . 0.7(2) no
    C11 N1 C9 C10 . . . . -1.5(2) no
    C9 N1 C8 C7 . . . . 175.65(18) no
    C11 N2 C7 C1 . . . . 177.98(17) no
    C11 N2 C7 C8 . . . . -0.3(2) no
    C7 N2 C11 N1 . . . . -0.2(2) no
    C7 N2 C11 S1 . . . . -178.47(17) no
    N4 N3 C13 O1 . . . . -2.2(2) no
    N4 N3 C13 C12 . . . . 179.16(14) no
    C13 N3 N4 C16 . . . . 96.51(18) no
    C13 N3 N4 C14 . . . . -66.7(2) no
    C16 N4 C14 O2 . . . . -172.19(19) no
    N3 N4 C14 C15 . . . . 170.62(16) no
    N3 N4 C16 C17 . . . . -58.36(19) no
    C14 N4 C16 C21 . . . . -132.82(18) no
    C14 N4 C16 C17 . . . . 104.34(19) no
    C14 N4 C16 S2 . . . . -15.66(19) no
    N3 N4 C14 O2 . . . . -9.5(3) no
    N3 N4 C16 C21 . . . . 64.5(2) no
    N3 N4 C16 S2 . . . . -178.36(12) no
    C16 N4 C14 C15 . . . . 7.9(2) no
    C32 N5 C30 C33 . . . . 176.91(16) no
    C30 N5 C32 N6 . . . . -178.10(16) no
    C29 N5 C32 S3 . . . . -179.06(12) no
    C30 N5 C32 S3 . . . . 2.0(2) no
    C29 N5 C32 N6 . . . . 0.8(2) no
    C29 N5 C30 C33 . . . . -1.5(3) no
    C32 N5 C30 C31 . . . . -1.5(2) no
    C32 N5 C29 C28 . . . . -0.9(2) no
    C30 N5 C29 C28 . . . . 177.7(2) no
    C29 N5 C30 C31 . . . . -180.0(2) no
    C28 N6 C32 N5 . . . . -0.4(2) no
    C32 N6 C28 C22 . . . . 176.68(18) no
    C28 N6 C32 S3 . . . . 179.43(18) no
    C32 N6 C28 C29 . . . . -0.2(2) no
    N8 N7 C34 O3 . . . . -3.4(3) no
    C34 N7 N8 C37 . . . . 109.47(17) no
    N8 N7 C34 C33 . . . . 174.63(14) no
    C34 N7 N8 C35 . . . . -73.1(2) no
    N7 N8 C35 C36 . . . . 177.60(14) no
    N7 N8 C35 O4 . . . . -2.8(3) no
    C35 N8 C37 S4 . . . . 14.76(18) no
    C35 N8 C37 C38 . . . . 133.53(16) no
    N7 N8 C37 C38 . . . . -49.08(19) no
    C35 N8 C37 C42 . . . . -102.45(18) no
    N7 N8 C37 C42 . . . . 74.93(19) no
    C37 N8 C35 O4 . . . . 174.60(17) no
    C37 N8 C35 C36 . . . . -5.0(2) no
    N7 N8 C37 S4 . . . . -167.85(11) no
    C6 C1 C7 N2 . . . . 163.05(18) no
    C2 C1 C7 C8 . . . . 160.2(2) no
    C2 C1 C7 N2 . . . . -17.7(3) no
    C7 C1 C6 C5 . . . . 178.9(2) no
    C6 C1 C2 C3 . . . . 0.0(3) no
    C7 C1 C2 C3 . . . . -179.3(2) no
    C2 C1 C6 C5 . . . . -0.3(3) no
    C6 C1 C7 C8 . . . . -19.0(3) no
    C1 C2 C3 C4 . . . . 0.4(4) no
    C2 C3 C4 C5 . . . . -0.4(4) no
    C3 C4 C5 C6 . . . . 0.0(4) no
    C4 C5 C6 C1 . . . . 0.3(4) no
    N2 C7 C8 N1 . . . . 0.7(2) no
    C1 C7 C8 N1 . . . . -177.46(17) no
    C10 C9 C12 C13 . . . . 103.4(2) no
    C12 C9 C10 S1 . . . . -175.59(15) no
    N1 C9 C12 C13 . . . . -72.2(2) no
    N1 C9 C10 S1 . . . . 0.4(2) no
    C9 C12 C13 N3 . . . . 117.53(17) no
    C9 C12 C13 O1 . . . . -61.1(2) no
    N4 C14 C15 S2 . . . . 4.7(2) no
    O2 C14 C15 S2 . . . . -175.19(19) no
    N4 C16 C21 C20 . . . . 179.11(19) no
    N4 C16 C17 C18 . . . . 179.80(15) no
    C17 C16 C21 C20 . . . . -56.5(2) no
    S2 C16 C21 C20 . . . . 67.0(2) no
    S2 C16 C17 C18 . . . . -65.96(18) no
    C21 C16 C17 C18 . . . . 56.5(2) no
    C16 C17 C18 C19 . . . . -56.0(3) no
    C17 C18 C19 C20 . . . . 54.4(3) no
    C18 C19 C20 C21 . . . . -54.6(3) no
    C19 C20 C21 C16 . . . . 56.1(3) no
    C23 C22 C28 C29 . . . . 157.0(2) no
    C27 C22 C28 C29 . . . . -20.6(3) no
    C27 C22 C28 N6 . . . . 163.0(2) no
    C27 C22 C23 C24 . . . . 0.4(3) no
    C23 C22 C28 N6 . . . . -19.3(3) no
    C23 C22 C27 C26 . . . . -0.4(3) no
    C28 C22 C27 C26 . . . . 177.3(2) no
    C28 C22 C23 C24 . . . . -177.4(2) no
    C22 C23 C24 C25 . . . . 0.2(4) no
    C23 C24 C25 C26 . . . . -0.7(4) no
    C24 C25 C26 C27 . . . . 0.7(4) no
    C25 C26 C27 C22 . . . . -0.1(4) no
    N6 C28 C29 N5 . . . . 0.7(2) no
    C22 C28 C29 N5 . . . . -176.02(18) no
    C31 C30 C33 C34 . . . . 109.4(2) no
    N5 C30 C31 S3 . . . . 0.3(2) no
    N5 C30 C33 C34 . . . . -68.7(2) no
    C33 C30 C31 S3 . . . . -177.96(16) no
    C30 C33 C34 N7 . . . . 132.25(16) no
    C30 C33 C34 O3 . . . . -49.7(2) no
    O4 C35 C36 S4 . . . . 172.38(16) no
    N8 C35 C36 S4 . . . . -8.03(19) no
    S4 C37 C38 C39 . . . . -66.61(18) no
    N8 C37 C38 C39 . . . . 179.50(15) no
    C42 C37 C38 C39 . . . . 55.4(2) no
    S4 C37 C42 C41 . . . . 66.18(18) no
    N8 C37 C42 C41 . . . . 179.15(15) no
    C38 C37 C42 C41 . . . . -56.5(2) no
    C37 C38 C39 C40 . . . . -54.3(2) no
    C38 C39 C40 C41 . . . . 54.6(2) no
    C39 C40 C41 C42 . . . . -56.4(2) no
    C40 C41 C42 C37 . . . . 57.3(2) no
loop_
    _geom_hbond_atom_site_label_D
    _geom_hbond_atom_site_label_H
    _geom_hbond_atom_site_label_A
    _geom_hbond_site_symmetry_A
    _geom_hbond_distance_DH
    _geom_hbond_distance_HA
    _geom_hbond_distance_DA
    _geom_hbond_angle_DHA
    _geom_hbond_publ_flag
    N3 H3A O3 . 0.86 1.98 2.841(2) 175 yes
    O5 H5A O1 . 0.833(19) 1.880(19) 2.7097(19) 174.4(18) yes
    O5 H5B O4 2_657 0.848(18) 1.917(18) 2.764(2) 177(2) yes
    N7 H7 O5 1_565 0.86 1.94 2.7617(19) 160 yes
    C10 H10 O4 2_657 0.93 2.41 3.306(2) 161 yes
    C12 H12A O2 2_657 0.97 2.48 3.074(2) 120 yes
    C15 H15B N2 1_655 0.97 2.57 3.462(3) 153 yes
    C18 H18A S2 . 0.97 2.87 3.255(2) 105 yes
    C20 H20B S2 . 0.97 2.84 3.227(3) 105 yes
    C21 H21A S4 . 0.97 2.83 3.768(2) 163 yes
    C33 H33B O5 1_565 0.97 2.54 3.376(2) 144 yes
    C36 H36B N6 1_655 0.97 2.56 3.448(3) 153 yes
    C39 H39A S4 . 0.97 2.87 3.246(2) 104 yes
    C41 H41B S4 . 0.97 2.78 3.194(2) 106 yes
