# Supplementary material for: N-(3-Oxo-1-thia-4-aza­spiro­[4.5]dec-4-yl)-6-phenyl­imidazo[2,1-b][1,3]thia­zole-3-acetamide hemihydrate
Source: Acta Crystallogr Sect E Struct Rep Online. 2008 Apr 10;64(Pt 5):o810–1. doi: 10.1107/S1600536808009306 (PMC2961240; doi:10.1107/S1600536808009306)
Supplement: Supplementary file 2 [file e-64-0o810-Isup2.hkl]

#
# h,k,l, Fc-squared, Fo-squared, sigma(Fo-squared) and status flag
#
data_I
_shelx_title ' FS'
_shelx_refln_list_code          4
_shelx_F_calc_maximum      142.00
_exptl_crystal_F_000       916.00
_reflns_d_resolution_high  0.8107
 
loop_
 _symmetry_equiv_pos_as_xyz
 'x, y, z'
 '-x, -y, -z'
 
_cell_length_a    11.0175
_cell_length_b    11.8817
_cell_length_c    17.6162
_cell_angle_alpha  75.123
_cell_angle_beta   73.502
_cell_angle_gamma  81.012
 
_shelx_F_squared_multiplier     1.000
 
loop_
 _refln_index_h
 _refln_index_k
 _refln_index_l
 _refln_F_squared_calc
 _refln_F_squared_meas
 _refln_F_squared_sigma
 _refln_observed_status
   1   0   0      462.03      477.06     17.40 o
   2   0   0      719.86      738.87     25.19 o
   3   0   0    13466.59    13099.76    309.32 o
   4   0   0      360.47      314.99     12.38 o
   5   0   0     1430.44     1327.10     36.99 o
   6   0   0      778.18      757.14     21.25 o
   7   0   0      184.09      198.69      7.07 o
   8   0   0      347.78      342.65      7.47 o
   9   0   0      123.33      123.00      5.08 o
  10   0   0       60.23       66.66      4.82 o
  11   0   0      209.70      202.72      8.61 o
  12   0   0        4.78        7.18      3.79 o
 -12   1   0        0.00        0.64      4.34 o
 -11   1   0       26.38       33.88      4.64 o
 -10   1   0        4.49       13.78      4.37 o
  -9   1   0       88.41       89.18      4.46 o
  -8   1   0       42.39       40.76      3.74 o
  -7   1   0     1132.29     1041.36     28.46 o
  -6   1   0     1308.01     1280.42     42.22 o
  -5   1   0      309.11      285.51      7.72 o
  -4   1   0       75.28       64.61      5.42 o
  -3   1   0     2297.73     2150.94     62.66 o
  -2   1   0       27.18       12.87      5.89 o
  -1   1   0      680.20      817.27     11.38 o
   0   1   0      138.28      159.65      6.77 o
   1   1   0       11.55       27.41      5.17 o
   4   1   0      119.81      115.27      4.66 o
   5   1   0      249.67      230.23     10.35 o
   6   1   0        6.68       13.65      3.44 o
   7   1   0      129.42      135.24      7.41 o
   8   1   0       63.20       68.00      4.30 o
   9   1   0      196.91      194.80      6.39 o
  10   1   0      227.36      242.94      7.88 o
  11   1   0       61.71       65.24      6.14 o
  12   1   0       86.10       87.96      4.03 o
  13   1   0        8.56        1.61      4.64 o
 -12   2   0        0.35        1.22      5.08 o
 -11   2   0      134.88      129.98      3.75 o
 -10   2   0      110.71      113.66      3.99 o
  -9   2   0      243.63      225.67      4.02 o
  -8   2   0      185.61      159.92      6.16 o
  -7   2   0     4722.48     4574.24    109.60 o
  -6   2   0      464.91      466.27     14.50 o
  -5   2   0     1039.09      980.31     23.67 o
  -4   2   0      858.11      900.24     27.04 o
  -3   2   0     9948.83     9647.39    194.25 o
  -2   2   0      989.61     1115.19     20.52 o
  -1   2   0     2180.82     2345.70     13.98 o
   0   2   0    17019.45    17195.13    272.26 o
   1   2   0     2834.97     3147.35     63.81 o
   2   2   0     3355.66     3318.12     48.85 o
   3   2   0      249.65      205.22      4.45 o
   4   2   0       44.99       50.10      4.07 o
   5   2   0      519.61      500.35     13.42 o
   6   2   0      528.17      517.99     13.12 o
   7   2   0        9.59       13.72      3.58 o
   8   2   0      739.97      730.20     22.03 o
   9   2   0       36.52       33.03      2.99 o
  10   2   0       42.90       49.41      3.23 o
  11   2   0      107.24      104.24      5.22 o
  12   2   0        0.32       -2.34      3.47 o
  13   2   0       37.40       41.39      3.59 o
 -12   3   0       68.09       62.73      3.91 o
 -11   3   0        5.44       10.19      3.99 o
 -10   3   0      181.63      170.38      4.56 o
  -9   3   0      234.63      215.50      8.27 o
  -8   3   0       92.95       92.14      4.74 o
  -7   3   0       25.96       26.10      4.73 o
  -6   3   0      624.18      602.28     15.64 o
  -5   3   0       55.73       49.73      4.43 o
  -4   3   0      702.75      687.24     23.71 o
  -3   3   0      308.76      299.01      5.98 o
  -2   3   0      647.79      698.48     11.65 o
  -1   3   0     1607.05     1827.64      9.76 o
   0   3   0     6210.15     6524.86     68.50 o
   1   3   0     2255.05     2262.33     32.23 o
   2   3   0     2729.54     2663.75     43.45 o
   3   3   0      134.56      114.87      4.02 o
   4   3   0      168.47      194.42      4.12 o
   5   3   0      453.66      498.07     11.92 o
   7   3   0     5296.34     5224.59    140.07 o
   8   3   0     1804.96     1789.21     63.28 o
   9   3   0      112.11      118.83      6.40 o
  10   3   0       70.45       80.13      4.11 o
  11   3   0       28.17       36.30      3.43 o
  12   3   0       97.35       96.96      3.61 o
 -12   4   0        3.35       -0.56      5.86 o
 -11   4   0      383.82      360.03      9.31 o
 -10   4   0       20.89       26.31      4.56 o
  -9   4   0       58.12       61.05      4.69 o
  -8   4   0       73.16       67.76      4.60 o
  -7   4   0      436.65      400.86     22.02 o
  -6   4   0       60.18       58.43      5.76 o
  -5   4   0       16.10        9.21      4.24 o
  -4   4   0      279.07      288.55     10.17 o
  -3   4   0      576.92      561.38     15.23 o
  -2   4   0        0.25        2.05      4.30 o
  -1   4   0     2997.67     3264.40     10.56 o
   0   4   0      395.80      346.11      4.69 o
   1   4   0       21.32       21.60      3.66 o
   2   4   0      978.11     1015.53     18.34 o
   3   4   0       16.60       15.85      3.41 o
   4   4   0       30.64       42.59      3.42 o
   5   4   0      340.11      328.58      4.99 o
   6   4   0        5.46        6.53      3.26 o
   7   4   0       32.92       26.28      4.61 o
   8   4   0      277.27      269.31     11.03 o
   9   4   0      473.26      490.07     13.80 o
  10   4   0       78.78       80.82      6.00 o
  11   4   0      696.89      742.14     31.70 o
  12   4   0        9.66       12.68      3.61 o
 -11   5   0       79.86       87.02     10.28 o
 -10   5   0       22.65       34.92      4.66 o
  -9   5   0      165.38      171.48      8.73 o
  -8   5   0      377.44      360.82     25.54 o
  -7   5   0      542.37      518.21     29.56 o
  -6   5   0     1249.45     1222.52     55.12 o
  -5   5   0       10.67       17.21      4.43 o
  -4   5   0      614.58      670.06     16.38 o
  -3   5   0      133.52      138.71      6.83 o
  -2   5   0     1131.24     1188.47     10.68 o
  -1   5   0      949.79      958.41      6.13 o
   0   5   0     3433.28     3545.02     28.49 o
   1   5   0       33.31       39.58      3.64 o
   3   5   0      871.97      914.65     16.21 o
   6   5   0        0.05        0.49      3.18 o
   7   5   0      669.61      639.95     11.86 o
   8   5   0      368.15      366.34     11.71 o
   9   5   0        2.18       -0.99      3.53 o
  10   5   0       22.48       18.90      3.28 o
  11   5   0       41.28       51.50      3.99 o
  12   5   0       11.87       11.86      4.00 o
 -11   6   0       74.15       75.33      5.93 o
 -10   6   0       19.53       19.77      4.38 o
  -9   6   0        0.55        1.94      3.99 o
  -8   6   0      124.38      120.23      6.20 o
  -7   6   0      122.24      117.55      9.00 o
  -6   6   0      141.07      132.00      4.88 o
  -5   6   0       12.53       17.22      4.50 o
  -4   6   0      325.53      305.27      9.59 o
  -3   6   0       69.30       63.82      3.68 o
  -2   6   0       20.73       24.84      3.62 o
  -1   6   0      109.23      125.32      3.70 o
   0   6   0      266.01      318.95      3.86 o
   1   6   0        4.43        5.86      3.21 o
   2   6   0      322.56      305.76      4.76 o
   3   6   0      285.99      258.15      3.55 o
   4   6   0     1211.55     1165.35     24.92 o
   5   6   0        5.46       12.05      3.08 o
   6   6   0       14.62       21.61      3.09 o
   7   6   0     1114.87     1066.77     17.70 o
   8   6   0     1182.09     1172.92     22.00 o
   9   6   0       15.46       24.73      3.76 o
  10   6   0       10.51       11.92      3.23 o
  11   6   0       11.54       13.82      3.51 o
  12   6   0       11.34        8.40      4.07 o
 -10   7   0       25.28       31.76      4.89 o
  -9   7   0      188.40      184.45     10.31 o
  -8   7   0      160.89      144.46      7.89 o
  -7   7   0      203.07      207.28     12.04 o
  -6   7   0      478.35      456.77     15.29 o
  -5   7   0      628.01      626.67     26.55 o
  -4   7   0      229.98      236.24      9.43 o
  -3   7   0       60.20       63.74      4.77 o
  -2   7   0       23.36       27.88      3.72 o
  -1   7   0      224.70      190.93      5.30 o
   0   7   0     1208.51     1216.65     20.65 o
   1   7   0      467.08      541.13      7.07 o
   2   7   0      314.07      334.49      4.64 o
   3   7   0        6.53        8.78      3.08 o
   4   7   0      370.79      362.71      5.09 o
   5   7   0        8.45       15.11      2.88 o
   6   7   0       83.27       79.30      3.34 o
   7   7   0       16.65       18.51      3.43 o
   8   7   0       67.38       63.51      3.62 o
   9   7   0       40.50       42.19      6.07 o
  10   7   0        6.30       11.96      3.57 o
  11   7   0        0.04        3.17      5.09 o
 -10   8   0        5.79        4.27      4.52 o
  -9   8   0        2.19        6.22      4.19 o
  -8   8   0      106.12      103.42      4.93 o
  -7   8   0       20.17       21.74      4.57 o
  -6   8   0        2.92        1.85      3.84 o
  -5   8   0      116.88      120.12      5.06 o
  -4   8   0       67.52       65.44      3.86 o
  -3   8   0       60.54       73.22      4.65 o
  -2   8   0       21.91       22.59      3.43 o
  -1   8   0      125.77      122.86      3.58 o
   0   8   0      481.40      498.83      6.06 o
   1   8   0      967.40      936.07     14.29 o
   2   8   0        0.91        0.56      2.77 o
   3   8   0        1.72        3.41      3.21 o
   4   8   0        1.23        1.07      3.34 o
   5   8   0      132.00      130.22      3.62 o
   6   8   0      324.12      296.56      3.23 o
   7   8   0        2.02        6.11      2.96 o
   8   8   0      518.14      515.82     10.55 o
   9   8   0       12.40       11.77      3.04 o
  10   8   0       31.62       36.00      5.34 o
  11   8   0        8.98        1.52      3.37 o
  -9   9   0        5.64        8.87      4.67 o
  -8   9   0       21.80       18.87      4.44 o
  -7   9   0        5.58        4.17      3.72 o
  -6   9   0      106.73      116.43      4.39 o
  -5   9   0       37.07       36.73      3.67 o
  -4   9   0      525.32      552.16     14.30 o
  -3   9   0      359.52      383.21      7.94 o
  -2   9   0       90.31      105.47      3.86 o
  -1   9   0       16.19       17.97      3.58 o
   0   9   0       10.42        8.29      3.18 o
   1   9   0      149.94      129.27      3.30 o
   2   9   0      104.00      110.76      3.42 o
   3   9   0        1.47       -0.31      2.91 o
   4   9   0       23.89       30.31      3.25 o
   5   9   0        0.19        4.55      3.08 o
   6   9   0       63.93       58.87      3.05 o
   7   9   0        9.92       15.59      3.06 o
   8   9   0       24.86       21.49      3.09 o
   9   9   0      177.79      170.57      6.77 o
  10   9   0       59.76       64.51      3.59 o
  -8  10   0        0.85       11.49      4.50 o
  -7  10   0       20.07       26.69      4.09 o
  -6  10   0        7.19       11.89      4.21 o
  -5  10   0      120.64      120.38      3.81 o
  -4  10   0      101.52      107.51      4.06 o
  -3  10   0       75.99       71.76      4.26 o
  -2  10   0      102.68      101.90      3.86 o
  -1  10   0        7.83       12.04      4.38 o
   0  10   0      129.14      134.20      3.79 o
   1  10   0      387.47      381.94      4.26 o
   2  10   0      382.67      360.01      5.46 o
   3  10   0      993.48      931.34     11.02 o
   4  10   0        3.01       10.11      2.98 o
   5  10   0       23.24       25.38      3.02 o
   6  10   0      114.16      117.81      3.22 o
   7  10   0      304.57      298.07      6.59 o
   8  10   0        0.82        3.36      5.06 o
   9  10   0        7.33       11.17      3.35 o
  10  10   0        6.80        9.04      3.92 o
  -7  11   0        5.45        5.53      4.25 o
  -6  11   0       64.32       63.89      3.68 o
  -5  11   0        0.61        5.95      4.21 o
  -4  11   0        1.72        4.06      4.29 o
  -3  11   0       13.20       19.80      3.75 o
  -2  11   0       26.63       29.70      3.49 o
  -1  11   0       95.55       91.77      4.12 o
   0  11   0      382.17      349.29      7.94 o
   1  11   0       12.52       16.37      3.54 o
   2  11   0       68.12       59.66      3.01 o
   3  11   0       59.76       52.23      3.10 o
   4  11   0       57.55       44.03      3.09 o
   5  11   0       18.08       19.61      3.24 o
   6  11   0       14.31       12.51      3.09 o
   7  11   0      166.04      143.41      5.36 o
   8  11   0        6.08        4.92      3.22 o
   9  11   0        9.25       14.21      3.66 o
  -5  12   0        7.08        7.48      4.42 o
  -4  12   0      136.55      123.25      4.47 o
  -3  12   0        4.78       11.54      4.76 o
  -2  12   0       24.50       23.31      4.54 o
  -1  12   0        1.27        5.44      3.64 o
   0  12   0        4.92        7.85      3.66 o
   1  12   0        2.56        4.04      3.89 o
   2  12   0       31.26       34.71      3.16 o
   3  12   0       52.37       62.75      3.06 o
   4  12   0       32.48       36.41      2.98 o
   5  12   0        0.17        2.06      3.10 o
   6  12   0        0.04        4.19      3.69 o
   7  12   0        1.46       10.23      3.29 o
  -4  13   0        0.46        1.39      4.00 o
  -3  13   0      102.35       85.87      4.88 o
  -2  13   0       10.09        8.46      3.89 o
  -1  13   0        3.10        0.55      4.21 o
   0  13   0      165.62      157.13      5.73 o
   1  13   0       65.37       52.09      4.79 o
   2  13   0        0.29        2.51      4.06 o
   3  13   0        8.53       10.83      3.51 o
   4  13   0        0.16        5.62      3.75 o
   5  13   0        2.86        6.55      3.52 o
   6  13   0       25.63       25.21      4.00 o
   0  14   0       50.24       54.05      4.48 o
   1  14   0      233.03      197.92      4.75 o
   2  14   0        0.27       -4.31      3.98 o
   3  14   0        7.04        7.26      3.44 o
  -5 -13   1       80.56       67.53      3.73 o
  -4 -13   1       45.24       53.27      3.64 o
  -3 -13   1       49.09       47.36      3.84 o
  -2 -13   1        1.99       -0.60      3.76 o
  -1 -13   1        9.11       11.61      3.48 o
   0 -13   1       50.26       61.05      4.11 o
   1 -13   1       19.31       15.67      3.80 o
   2 -13   1        0.32        4.57      3.92 o
   3 -13   1        2.24        3.10      5.18 o
  -7 -12   1       10.97       12.98      3.86 o
  -6 -12   1        6.13        5.48      3.21 o
  -5 -12   1       18.69       15.51      3.09 o
  -4 -12   1       98.01      105.98      3.21 o
  -3 -12   1       16.18       17.86      2.98 o
  -2 -12   1        1.97        5.95      2.64 o
  -1 -12   1       17.08       17.98      3.37 o
   0 -12   1      432.44      441.83      9.03 o
   1 -12   1      144.34      155.57      5.53 o
   2 -12   1        5.83        6.26      3.74 o
   3 -12   1      234.02      221.95      5.26 o
   4 -12   1        0.10        3.51      4.26 o
   5 -12   1       27.64       35.33      4.54 o
  -8 -11   1        1.10        0.88      3.27 o
  -7 -11   1        0.09       -4.36      3.42 o
  -6 -11   1       28.51       37.22      3.61 o
  -5 -11   1       53.78       55.61      2.96 o
  -4 -11   1       54.21       60.98      3.56 o
  -3 -11   1        0.85        5.35      3.60 o
  -2 -11   1        3.46        6.59      3.05 o
  -1 -11   1       93.98       96.84      3.71 o
   0 -11   1      140.74      137.41      5.05 o
   1 -11   1       79.41       66.89      3.53 o
   2 -11   1      108.93      119.64      4.72 o
   3 -11   1       43.13       47.83      4.12 o
   4 -11   1      171.43      156.46      4.50 o
   5 -11   1       23.02       22.93      4.52 o
   6 -11   1       26.04       30.80      4.08 o
   7 -11   1       32.50       24.96      4.63 o
  -9 -10   1        3.59        5.60      3.25 o
  -8 -10   1       43.47       46.29      3.12 o
  -7 -10   1      144.48      137.66      3.37 o
  -6 -10   1        5.93        6.33      2.88 o
  -5 -10   1       15.66        8.94      3.22 o
  -4 -10   1      106.92      101.53      2.99 o
  -3 -10   1      811.84      819.76     11.69 o
  -2 -10   1      406.13      395.19      3.64 o
  -1 -10   1     2270.29     2310.20     30.01 o
   0 -10   1      146.68      165.30      6.42 o
   1 -10   1       82.92       96.28      4.09 o
   2 -10   1      100.06      102.59      4.15 o
   3 -10   1      321.54      305.93      7.77 o
   4 -10   1        1.96       12.66      3.65 o
   5 -10   1       22.92       26.13      3.82 o
   6 -10   1       51.32       57.64      4.03 o
   7 -10   1        9.69       15.77      3.68 o
   8 -10   1       61.95       52.30      5.83 o
 -10  -9   1       79.76       89.98      8.67 o
  -9  -9   1      239.45      231.08      9.95 o
  -8  -9   1        2.89        6.91      3.07 o
  -7  -9   1      227.53      223.14      5.82 o
  -6  -9   1        1.09        5.66      2.90 o
  -5  -9   1       66.85       65.63      3.51 o
  -4  -9   1        1.77       11.02      2.99 o
  -3  -9   1        7.51        8.36      3.53 o
  -2  -9   1        0.79        3.16      3.49 o
  -1  -9   1        2.40        0.95      3.06 o
   0  -9   1      129.90      127.52      3.72 o
   1  -9   1      382.59      336.72      4.94 o
   2  -9   1        1.69        6.02      3.36 o
   3  -9   1      132.49      137.24      4.15 o
   4  -9   1      119.52      110.44      3.75 o
   5  -9   1        3.95       10.07      4.08 o
   6  -9   1       29.99       37.38      3.96 o
   7  -9   1       79.57       87.94      3.98 o
   8  -9   1      302.02      288.21     10.19 o
   9  -9   1        1.53        7.16      4.99 o
 -11  -8   1      121.61      147.18      8.49 o
 -10  -8   1       39.40       44.45      3.48 o
  -9  -8   1        0.25        6.39      3.66 o
  -8  -8   1       77.46       65.21      3.15 o
  -7  -8   1      126.61      124.08      3.42 o
  -6  -8   1      271.69      271.49      5.19 o
  -5  -8   1      199.66      175.71      3.34 o
  -4  -8   1        5.14        2.27      3.14 o
  -3  -8   1      521.79      558.71     12.29 o
  -2  -8   1      102.92       87.02      3.16 o
  -1  -8   1       26.55       27.76      3.34 o
   0  -8   1        0.95        8.24      3.80 o
   1  -8   1       26.23       31.06      3.94 o
   2  -8   1      585.84      591.48     10.74 o
   3  -8   1      180.13      179.26      4.07 o
   4  -8   1        3.82        7.43      3.49 o
   5  -8   1      130.53      136.38      6.58 o
   6  -8   1      148.37      147.35      6.29 o
   7  -8   1        0.14        0.37      4.49 o
   8  -8   1       74.97       69.31      7.64 o
   9  -8   1       26.44       24.82      4.42 o
  10  -8   1        0.15       -4.93      4.93 o
 -11  -7   1       22.64       29.37      3.38 o
 -10  -7   1        7.65        8.50      3.63 o
  -9  -7   1       54.09       50.83      4.22 o
  -8  -7   1        8.56        9.51      3.57 o
  -7  -7   1       43.51       48.98      3.12 o
  -6  -7   1        0.48        3.62      3.37 o
  -5  -7   1       15.01       17.73      3.34 o
  -4  -7   1       27.45       25.99      3.11 o
  -3  -7   1        5.37       12.40      3.04 o
  -2  -7   1      285.82      260.20      4.19 o
  -1  -7   1     1521.49     1546.79     25.73 o
   0  -7   1      763.28      741.28      6.38 o
   1  -7   1      279.36      275.92      5.50 o
   2  -7   1       36.07       37.61      3.30 o
   3  -7   1      533.59      574.11     10.43 o
   4  -7   1       22.76       21.16      3.68 o
   5  -7   1       28.76       24.40      4.60 o
   6  -7   1      130.10      132.08      6.75 o
   7  -7   1       11.84       12.37      4.06 o
   8  -7   1        1.71       10.08      4.07 o
   9  -7   1       48.36       57.75      5.24 o
  10  -7   1       80.45       83.55      6.44 o
 -11  -6   1      172.80      172.27      9.67 o
 -10  -6   1      280.59      285.62     15.59 o
  -9  -6   1       18.62       25.33      3.34 o
  -8  -6   1      159.64      147.85      4.25 o
  -7  -6   1       10.53       11.65      2.64 o
  -6  -6   1      259.90      231.31      5.16 o
  -5  -6   1      418.74      363.16      3.78 o
  -4  -6   1      521.84      535.33      6.75 o
  -3  -6   1       20.11       25.83      2.98 o
  -2  -6   1     1238.22     1301.91     23.18 o
  -1  -6   1      102.11      106.11      3.49 o
   0  -6   1      325.86      316.29      4.48 o
   1  -6   1      136.43      161.37      4.25 o
   2  -6   1     1808.68     1894.53     20.80 o
   3  -6   1       65.89       65.78      4.18 o
   4  -6   1      474.70      469.36     18.10 o
   5  -6   1       16.40       13.98      4.35 o
   6  -6   1        0.23        3.01      4.07 o
   7  -6   1       57.39       55.56      4.21 o
   8  -6   1      115.44      113.96      4.07 o
   9  -6   1       13.96       22.16      4.60 o
  10  -6   1        1.85        0.62      4.24 o
  11  -6   1        0.44        5.83      5.41 o
 -12  -5   1       34.63       33.86      3.69 o
 -11  -5   1       54.86       55.99      4.24 o
 -10  -5   1        0.21        3.01      3.04 o
  -9  -5   1       76.55       80.78      3.64 o
  -8  -5   1      786.63      756.94     24.91 o
  -7  -5   1        4.87        7.18      3.49 o
  -6  -5   1       83.67       89.54      3.36 o
  -5  -5   1      122.92      127.48      4.00 o
  -4  -5   1     1318.89     1251.95     16.98 o
  -3  -5   1     3146.59     3336.54     55.86 o
  -2  -5   1       11.41       22.10      2.94 o
  -1  -5   1      120.23      120.78      3.19 o
   0  -5   1     1981.62     2036.47     17.21 o
   1  -5   1     3442.70     3851.89     17.01 o
   2  -5   1     3197.76     3433.33     37.25 o
   3  -5   1       59.75       54.99      5.43 o
   4  -5   1       73.66       49.95      4.58 o
   5  -5   1      365.54      339.13     16.35 o
   6  -5   1      119.77      115.14      5.08 o
   7  -5   1      173.53      167.26     12.16 o
   8  -5   1      133.92      133.98      7.25 o
   9  -5   1        1.73       -0.21      3.63 o
  10  -5   1       92.56       98.61      6.77 o
  11  -5   1       32.05       37.36      4.15 o
 -12  -4   1       28.57       27.85      3.55 o
 -11  -4   1      154.47      155.53      5.87 o
 -10  -4   1       44.01       46.07      4.77 o
  -9  -4   1     1162.42     1169.16     44.73 o
  -8  -4   1        0.23        2.47      3.34 o
  -7  -4   1      524.33      553.44     19.38 o
  -6  -4   1       15.85       17.38      3.16 o
  -5  -4   1       24.77       24.14      3.24 o
  -4  -4   1       38.75       40.27      3.19 o
  -3  -4   1       83.67       82.44      3.39 o
  -2  -4   1      341.84      362.01      5.52 o
  -1  -4   1      808.87      798.58     15.00 o
   0  -4   1     2179.93     2335.11     18.22 o
   1  -4   1      535.79      576.09      7.20 o
   2  -4   1      254.75      273.96      5.50 o
   3  -4   1      327.32      316.60      6.39 o
   4  -4   1      127.58      140.19      5.10 o
   5  -4   1     1361.60     1312.56     51.21 o
   6  -4   1      795.95      781.62     33.99 o
   7  -4   1      215.61      213.88      9.89 o
   8  -4   1      325.80      293.07     22.03 o
   9  -4   1        6.27        8.47      5.32 o
  10  -4   1       23.60       26.53      5.57 o
  11  -4   1       87.30       82.54      6.38 o
  12  -4   1        5.17        5.83      4.75 o
 -12  -3   1       82.07       81.92      5.03 o
 -11  -3   1      216.28      232.10     13.03 o
 -10  -3   1       29.08       27.86      3.62 o
  -9  -3   1      108.03      102.58      3.63 o
  -8  -3   1     2696.41     2605.11     92.47 o
  -7  -3   1       14.72       16.74      3.35 o
  -6  -3   1       84.93       91.85      4.70 o
  -5  -3   1      703.99      724.93     15.63 o
  -4  -3   1     6570.73     6265.53     92.25 o
  -3  -3   1       61.34       40.66      3.92 o
  -2  -3   1     4153.76     4179.18     59.28 o
  -1  -3   1      203.24      181.02      4.56 o
   0  -3   1      622.12      692.81      6.39 o
   1  -3   1       14.16       25.62      5.45 o
   2  -3   1       21.12       15.48      4.99 o
   3  -3   1      495.50      468.78     10.22 o
   4  -3   1       20.81       29.88      4.04 o
   5  -3   1      509.79      505.03     21.94 o
   6  -3   1      194.71      196.55      7.88 o
   7  -3   1      511.24      518.72     18.00 o
   8  -3   1       11.73       13.90      3.97 o
   9  -3   1        0.20        5.06      5.04 o
  10  -3   1        5.24        2.87      4.43 o
  11  -3   1       22.58       15.23      5.64 o
  12  -3   1       42.18       42.52      4.91 o
 -12  -2   1        3.85        8.94      3.70 o
 -11  -2   1      189.15      199.11      8.63 o
 -10  -2   1        0.57        1.60      3.38 o
  -9  -2   1      608.73      577.71     21.90 o
  -8  -2   1       11.83       21.09      3.80 o
  -7  -2   1        0.62       -3.96      3.52 o
  -6  -2   1       32.73       35.76      3.36 o
  -5  -2   1      363.56      349.04      6.89 o
  -4  -2   1       59.89       50.13      3.80 o
  -3  -2   1      626.90      625.70     11.96 o
  -2  -2   1      755.68      692.18      9.67 o
  -1  -2   1      796.28      805.51     10.73 o
   0  -2   1     3586.98     3684.19     36.75 o
   1  -2   1      588.38      648.50      8.93 o
   2  -2   1        5.36       11.77      5.87 o
   3  -2   1      556.67      592.91     13.03 o
   4  -2   1     2165.25     2082.39     69.72 o
   5  -2   1        8.84       18.73      3.58 o
   6  -2   1      106.86       96.88      4.87 o
   7  -2   1     4431.13     4282.01    119.40 o
   8  -2   1      698.84      634.75     11.38 o
   9  -2   1      170.65      175.62      5.68 o
  10  -2   1       63.00       61.26      4.18 o
  11  -2   1       25.67       17.25      4.21 o
  12  -2   1       38.52       44.48      4.57 o
 -12  -1   1       65.99       75.20      4.29 o
 -11  -1   1      594.60      634.69     19.57 o
 -10  -1   1      198.79      196.91      6.35 o
  -9  -1   1       19.25       23.63      4.40 o
  -8  -1   1      272.95      283.99     13.30 o
  -7  -1   1     1286.13     1153.13     28.29 o
  -6  -1   1     2704.65     2706.80     78.08 o
  -5  -1   1       19.82       29.12      3.92 o
  -4  -1   1        4.06        3.87      4.07 o
  -3  -1   1        8.04        6.18      5.25 o
  -2  -1   1       67.70       53.63      4.68 o
  -1  -1   1      279.20      238.31      6.18 o
   0  -1   1     2909.70     3308.97     31.21 o
   1  -1   1      683.72      677.13     10.25 o
   2  -1   1       71.73       68.03      7.38 o
   3  -1   1       44.33       29.85      5.42 o
   4  -1   1      252.36      239.35      9.03 o
   5  -1   1     1006.88      973.11     40.23 o
   6  -1   1      562.15      544.97     19.49 o
   7  -1   1      429.88      436.08      8.06 o
   8  -1   1      172.91      172.98      7.92 o
   9  -1   1       86.98       76.46      4.82 o
  10  -1   1       22.22       21.35      3.44 o
  11  -1   1      118.00      123.89      4.78 o
  12  -1   1      108.17      114.24      5.73 o
  13  -1   1       24.49       26.53      5.04 o
 -12   0   1       48.90       50.37      3.70 o
 -11   0   1        9.44       16.61      3.87 o
 -10   0   1       97.63      112.80      4.40 o
  -9   0   1       88.02      112.60      6.80 o
  -8   0   1      150.64      152.49      4.16 o
  -7   0   1      244.66      248.39      9.45 o
  -6   0   1       69.94       59.71      4.27 o
  -5   0   1     1284.63     1244.66     35.97 o
  -4   0   1      931.95      942.38     28.78 o
  -3   0   1      134.14      122.68      6.28 o
  -2   0   1    14885.59    14255.64    513.86 o
  -1   0   1     1491.44     1332.95     61.10 o
   1   0   1      515.19      533.01     14.95 o
   3   0   1     3309.01     3277.17    117.20 o
   4   0   1     9367.87     8705.81    292.65 o
   5   0   1      700.59      642.71     17.80 o
   6   0   1      402.77      404.84     14.24 o
   7   0   1      458.27      468.25     20.58 o
   8   0   1      247.96      240.38      4.95 o
   9   0   1      135.44      133.21      4.20 o
  10   0   1       10.99       13.64      3.82 o
  11   0   1       32.82       39.19      5.11 o
  12   0   1       43.23       48.10      6.25 o
  13   0   1        8.41       10.87      4.42 o
 -12   1   1        5.85        7.95      3.90 o
 -11   1   1        0.72        2.49      3.43 o
 -10   1   1       47.49       47.17      5.55 o
  -9   1   1       28.11       28.29      3.93 o
  -8   1   1        0.02        0.78      4.44 o
  -7   1   1      118.79      112.33      4.86 o
  -6   1   1      234.74      220.31      5.88 o
  -5   1   1        5.19        2.33      4.64 o
  -4   1   1      911.14      881.49     19.91 o
  -3   1   1      234.46      220.55      6.96 o
  -2   1   1     1531.74     1555.67     18.46 o
   0   1   1     1768.44     2089.30     17.57 o
   1   1   1      173.75      168.94      5.57 o
   2   1   1     3585.06     3586.17     47.43 o
   3   1   1     1979.41     1931.95     29.22 o
   4   1   1     1444.27     1412.60     31.79 o
   5   1   1      200.31      211.93      7.19 o
   6   1   1      240.60      272.23      8.03 o
   7   1   1     1597.27     1574.79     55.79 o
   8   1   1      118.15      115.39      5.77 o
   9   1   1      241.98      245.33     12.79 o
  10   1   1      436.70      442.47     16.58 o
  11   1   1       40.67       43.16      3.63 o
  12   1   1       56.86       66.86      6.61 o
  13   1   1        0.05        7.19      3.94 o
 -12   2   1       66.57       75.98      4.61 o
 -11   2   1       89.60       99.02      4.91 o
 -10   2   1       64.63       65.74      4.13 o
  -9   2   1       21.63       26.02      3.89 o
  -8   2   1      199.57      178.98      4.88 o
  -7   2   1      225.36      230.73      8.79 o
  -6   2   1      516.33      502.05      8.29 o
  -5   2   1      844.16      839.14     21.21 o
  -4   2   1     7526.16     7171.81    168.69 o
  -3   2   1     2854.23     2924.31     54.67 o
  -2   2   1     2526.05     2610.96     48.95 o
  -1   2   1     2922.52     3427.76     73.31 o
   0   2   1     7543.65     8057.47     78.10 o
   2   2   1        2.11        5.29      4.61 o
   3   2   1     2122.79     2174.72     20.74 o
   4   2   1     1567.48     1466.09     26.91 o
   5   2   1      153.02      151.65      4.16 o
   6   2   1       22.05       29.94      3.28 o
   7   2   1     1342.67     1293.05     33.21 o
   8   2   1       85.68       88.78      4.98 o
   9   2   1        0.02       -0.71      3.01 o
  10   2   1       58.45       65.73      5.13 o
  11   2   1       20.87       28.14      3.63 o
  12   2   1      125.42      120.14      6.34 o
  13   2   1       38.61       39.94      4.57 o
 -12   3   1        0.50        0.67      4.20 o
 -11   3   1       25.10       30.02      4.66 o
 -10   3   1       23.99       19.02      3.81 o
  -9   3   1        5.91        3.10      3.70 o
  -8   3   1      164.63      159.94      4.11 o
  -7   3   1        4.20        4.77      3.78 o
  -6   3   1       64.58       57.87      4.34 o
  -5   3   1      322.90      300.36     11.53 o
  -4   3   1       25.60       25.62      4.47 o
  -3   3   1     3310.42     3360.43     82.88 o
  -2   3   1      126.61      145.12      6.19 o
  -1   3   1     4147.90     4369.38     21.57 o
   0   3   1    17559.56    18255.87    148.02 o
   1   3   1     3632.83     3761.08     44.52 o
   2   3   1     4068.47     4220.23     61.85 o
   3   3   1     4570.01     4934.24     65.59 o
   4   3   1     2283.07     2258.66     19.83 o
   5   3   1     1510.55     1334.14     24.10 o
   7   3   1      128.89      113.52      4.65 o
   8   3   1      102.79       86.21      3.60 o
   9   3   1      869.73      904.60     29.75 o
  10   3   1        2.61        4.11      3.04 o
  11   3   1      411.43      424.26     16.84 o
  12   3   1        9.61       15.87      3.33 o
  13   3   1       19.52       18.25      3.25 o
 -11   4   1      142.75      143.32      6.55 o
 -10   4   1        0.45       -6.26      4.16 o
  -9   4   1       69.87       71.85      5.66 o
  -8   4   1      238.90      230.03     12.06 o
  -7   4   1       20.21       30.25      4.60 o
  -6   4   1      263.03      238.86      9.73 o
  -5   4   1      403.62      393.09     26.43 o
  -4   4   1     2238.13     2131.00     68.02 o
  -3   4   1       25.81       24.58      4.49 o
  -2   4   1       77.28       69.54      5.11 o
  -1   4   1       63.08       66.50      4.98 o
   0   4   1     1325.66     1348.43     14.67 o
   1   4   1     2227.75     2198.00     30.71 o
   2   4   1       83.86       92.51      4.23 o
   3   4   1        2.09        3.19      3.34 o
   4   4   1      803.26      816.11     12.66 o
   5   4   1        0.41        2.98      3.16 o
   6   4   1        1.11        4.66      3.61 o
   7   4   1      361.14      337.16      8.69 o
   8   4   1      412.37      403.89     15.97 o
   9   4   1       18.20       14.44      3.27 o
  10   4   1      199.84      205.49      7.14 o
  11   4   1       94.17      103.65      3.39 o
  12   4   1        0.07       -0.90      4.25 o
 -11   5   1       11.39       22.47      5.34 o
 -10   5   1       62.64       64.31      5.10 o
  -9   5   1        7.23        9.46      4.10 o
  -8   5   1        3.20        7.40      3.88 o
  -7   5   1      634.97      617.69     30.25 o
  -6   5   1      364.06      361.42     11.99 o
  -5   5   1      574.80      548.76     18.90 o
  -4   5   1     1114.64     1125.82     32.49 o
  -3   5   1      161.02      167.28      5.03 o
  -2   5   1     1530.26     1519.27     19.60 o
  -1   5   1        3.34        0.28      3.53 o
   0   5   1        5.34       11.10      3.48 o
   1   5   1      895.95      871.89      8.79 o
   2   5   1    14108.69    14521.57    263.81 o
   3   5   1     1174.03     1208.79     17.24 o
   4   5   1      193.12      173.86      4.63 o
   5   5   1      616.01      663.32      9.45 o
   6   5   1      108.39      123.91      3.08 o
   7   5   1        6.69        7.09      3.28 o
   8   5   1      311.83      302.19      6.03 o
   9   5   1      195.31      197.95      5.50 o
  10   5   1       73.64       71.27      4.00 o
  11   5   1       40.13       43.16      4.16 o
  12   5   1        0.35        5.57      4.24 o
 -11   6   1       35.92       40.20      5.00 o
 -10   6   1        0.02       -1.11      7.21 o
  -9   6   1        0.96        6.89      4.13 o
  -8   6   1      254.43      246.14     13.35 o
  -7   6   1      531.10      538.12     33.42 o
  -6   6   1       14.53       14.20      3.98 o
  -5   6   1      147.37      131.14      4.82 o
  -4   6   1       34.73       27.37      4.07 o
  -3   6   1       33.12       43.35      3.84 o
  -2   6   1      328.69      334.43      4.59 o
  -1   6   1       75.87       72.56      4.28 o
   0   6   1      724.21      733.72     10.33 o
   1   6   1      678.27      732.97      9.67 o
   2   6   1        0.01        2.61      3.27 o
   3   6   1      622.67      638.88     10.88 o
   4   6   1       55.46       59.24      3.25 o
   5   6   1        0.05        2.09      3.21 o
   6   6   1       63.05       61.62      2.91 o
   7   6   1     2116.24     2090.40     28.23 o
   8   6   1     1290.36     1288.97     24.50 o
   9   6   1       47.19       48.31      3.29 o
  10   6   1       44.19       43.61      3.64 o
  11   6   1       12.24       16.58      3.67 o
  12   6   1      130.65      143.04      4.37 o
 -10   7   1       18.71       19.01      4.88 o
  -9   7   1       90.53       92.81      6.62 o
  -8   7   1        6.08       12.83      4.54 o
  -7   7   1      208.11      189.16     11.20 o
  -6   7   1      285.27      289.40     13.50 o
  -5   7   1       90.10       69.40      4.40 o
  -4   7   1        5.31        6.73      3.78 o
  -3   7   1     1675.46     1664.44     40.56 o
  -2   7   1      171.06      206.32      4.01 o
  -1   7   1      295.53      319.98      4.98 o
   0   7   1      177.13      173.25      3.89 o
   1   7   1      610.09      588.93      5.92 o
   2   7   1     2663.06     2535.48     42.27 o
   3   7   1     1159.61     1114.55     16.26 o
   4   7   1        5.47        5.67      3.00 o
   5   7   1        0.98        4.29      3.34 o
   6   7   1       85.62       79.06      3.37 o
   7   7   1       12.21       12.68      2.98 o
   8   7   1       42.05       39.02      3.25 o
   9   7   1        1.28        5.17      2.79 o
  10   7   1       19.54       27.58      3.37 o
  11   7   1       10.01        9.15      3.78 o
  12   7   1        0.70        1.88      3.54 o
  -9   8   1       20.21       22.28      4.40 o
  -8   8   1       20.15       18.50      4.73 o
  -7   8   1        5.15        9.89      4.58 o
  -6   8   1        0.16        5.49      4.20 o
  -5   8   1        3.36        5.00      4.08 o
  -4   8   1      167.01      162.67      5.72 o
  -3   8   1       20.71       17.73      3.75 o
  -2   8   1       29.18       32.12      4.07 o
  -1   8   1        4.09        5.92      3.22 o
   0   8   1      648.01      638.72      7.02 o
   1   8   1      199.18      194.45      4.51 o
   2   8   1      211.41      212.95      3.39 o
   3   8   1      601.69      526.91     10.71 o
   4   8   1        5.81       11.31      3.38 o
   5   8   1     1073.67     1039.77     15.97 o
   6   8   1        0.06       -0.12      2.80 o
   7   8   1       13.99       18.62      2.94 o
   8   8   1        1.63        1.80      2.85 o
   9   8   1      128.40      122.35      7.19 o
  10   8   1        6.09       12.93      3.32 o
  11   8   1       14.02       18.02      4.17 o
  -9   9   1       90.05       93.81      7.73 o
  -8   9   1        0.25        2.78      4.19 o
  -7   9   1       62.57       53.67      5.23 o
  -6   9   1       47.11       64.00      4.34 o
  -5   9   1       31.52       37.62      4.02 o
  -4   9   1      106.53      101.43      5.21 o
  -3   9   1        2.83        4.86      3.40 o
  -2   9   1      404.94      423.77      8.75 o
  -1   9   1      458.82      449.95      4.82 o
   0   9   1      401.51      409.17      8.16 o
   1   9   1       34.76       31.84      2.95 o
   2   9   1       58.19       61.32      3.47 o
   3   9   1       81.27       86.66      4.37 o
   4   9   1       17.68       22.50      3.19 o
   5   9   1       75.97       73.84      3.53 o
   6   9   1       86.06       78.03      2.84 o
   7   9   1        1.61        3.76      3.15 o
   8   9   1       94.06       82.31      4.14 o
   9   9   1        0.37        4.18      3.91 o
  10   9   1       58.01       56.35      3.59 o
  11   9   1       68.68       72.75      3.77 o
  -8  10   1       13.77       19.56      4.33 o
  -7  10   1       50.25       53.16      4.56 o
  -6  10   1      165.18      145.27      5.68 o
  -5  10   1        1.05        2.01      4.26 o
  -4  10   1      377.08      388.77     10.39 o
  -3  10   1       72.83       65.54      3.72 o
  -2  10   1        0.70       -0.36      4.00 o
  -1  10   1      859.46      872.31     21.68 o
   0  10   1      108.74      117.25      3.78 o
   1  10   1       36.62       45.42      3.35 o
   2  10   1      178.23      196.89      6.75 o
   3  10   1      272.26      247.35      4.70 o
   4  10   1      737.38      706.80     10.47 o
   5  10   1      135.81      128.71      3.38 o
   6  10   1       29.85       26.78      3.31 o
   7  10   1       11.03       14.76      3.25 o
   8  10   1       72.88       66.48      3.49 o
   9  10   1      206.33      198.24      3.66 o
  10  10   1       39.22       47.76      3.99 o
  -7  11   1       20.17       17.16      4.00 o
  -6  11   1        0.10        1.80      4.54 o
  -5  11   1        0.40       -1.44      3.80 o
  -4  11   1        5.55        8.79      3.70 o
  -3  11   1        2.10        3.53      3.32 o
  -2  11   1       34.69       42.92      3.81 o
  -1  11   1      131.06      118.91      4.67 o
   0  11   1       35.32       39.87      3.43 o
   1  11   1       53.68       47.28      3.18 o
   2  11   1       54.86       50.08      3.18 o
   3  11   1       18.22       28.49      2.90 o
   4  11   1      121.66      106.05      3.53 o
   5  11   1       31.32       34.31      2.85 o
   6  11   1       41.46       45.85      3.32 o
   7  11   1      252.70      237.18      4.36 o
   8  11   1        1.99        1.11      3.08 o
   9  11   1       77.09       70.67      3.52 o
  -5  12   1       21.70       28.78      5.65 o
  -4  12   1      136.69      149.56      4.75 o
  -3  12   1       67.21       69.50      4.32 o
  -2  12   1        1.80       -3.58      4.05 o
  -1  12   1        1.61       -4.02      3.63 o
   0  12   1        8.10       11.31      3.34 o
   1  12   1       77.65       79.67      3.55 o
   2  12   1       25.10       32.37      3.41 o
   3  12   1        7.69        9.01      3.31 o
   4  12   1       26.70       39.38      3.57 o
   5  12   1       25.69       26.05      2.94 o
   6  12   1       19.60       15.11      2.83 o
   7  12   1       10.92       14.93      3.41 o
   8  12   1       10.45       12.01      3.00 o
  -4  13   1       15.15       19.57      4.59 o
  -3  13   1        1.33        2.67      4.61 o
  -2  13   1       30.41       27.32      4.24 o
  -1  13   1        2.12       -0.70      3.28 o
   0  13   1       44.02       42.67      3.83 o
   1  13   1      172.40      148.75      4.39 o
   2  13   1       18.78       22.21      3.45 o
   3  13   1       15.21       15.21      2.92 o
   4  13   1       48.22       49.68      3.68 o
   5  13   1       10.04       13.14      3.07 o
   6  13   1      180.26      171.86      3.75 o
  -1  14   1       19.13       22.25      4.41 o
   0  14   1        3.41        7.51      3.96 o
   1  14   1       26.36       27.09      4.16 o
   2  14   1       24.07       26.42      3.74 o
   3  14   1       78.76       80.93      3.58 o
   4  14   1        1.11        3.61      3.67 o
  -4 -13   2        8.66       11.04      3.63 o
  -3 -13   2       53.76       50.08      3.26 o
  -2 -13   2       14.98       15.54      3.48 o
  -1 -13   2        5.73        7.89      3.53 o
   0 -13   2       26.51       24.54      4.22 o
   1 -13   2        4.14        9.57      4.25 o
   2 -13   2       36.09       28.21      3.79 o
   3 -13   2       11.43       18.78      4.05 o
  -6 -12   2        2.48        2.32      3.29 o
  -5 -12   2       23.66       20.39      2.91 o
  -4 -12   2       31.65       39.99      3.29 o
  -3 -12   2       54.34       52.34      3.25 o
  -2 -12   2       49.88       63.51      3.49 o
  -1 -12   2        9.07        4.87      3.60 o
   0 -12   2      116.62      115.33      4.28 o
   1 -12   2        2.31        4.34      4.01 o
   2 -12   2       19.80       21.88      4.12 o
   3 -12   2       16.38       21.40      4.69 o
   4 -12   2        7.26       16.98      4.33 o
   5 -12   2        4.55        6.18      4.02 o
  -8 -11   2       19.36       21.85      3.42 o
  -7 -11   2       20.76       20.63      3.58 o
  -6 -11   2       56.36       44.60      3.29 o
  -5 -11   2       42.96       48.48      3.20 o
  -4 -11   2       24.62       33.36      3.29 o
  -3 -11   2      144.16      137.10      3.64 o
  -2 -11   2        5.84       14.07      3.04 o
  -1 -11   2       11.08       14.59      3.56 o
   0 -11   2      382.87      356.73      4.59 o
   1 -11   2       81.53       78.71      4.09 o
   2 -11   2       51.37       52.77      4.07 o
   3 -11   2       41.10       41.89      3.84 o
   4 -11   2       13.61       24.11      4.79 o
   5 -11   2       15.70       15.62      3.98 o
   6 -11   2       15.75       14.44      4.45 o
   7 -11   2        2.86        2.06      4.49 o
  -9 -10   2        8.03        5.62      3.94 o
  -8 -10   2        2.08        2.80      3.50 o
  -7 -10   2        0.63        4.87      3.39 o
  -6 -10   2       45.56       38.91      3.33 o
  -5 -10   2       55.69       58.39      3.31 o
  -4 -10   2       79.94       99.13      3.51 o
  -3 -10   2       21.10       27.52      3.08 o
  -2 -10   2       68.70       71.59      3.14 o
  -1 -10   2      130.16      127.45      3.48 o
   0 -10   2       50.14       54.35      3.37 o
   1 -10   2      964.05      984.48     18.42 o
   2 -10   2      391.58      361.61      8.68 o
   3 -10   2       22.12       34.53      4.02 o
   4 -10   2       44.61       41.54      4.16 o
   5 -10   2        9.95       13.68      4.13 o
   6 -10   2        2.65        8.23      3.87 o
   7 -10   2        1.49       -1.23      4.03 o
   8 -10   2       77.62       81.71      3.99 o
 -10  -9   2      104.01      109.96      4.12 o
  -9  -9   2       66.23       67.69      3.42 o
  -8  -9   2       46.44       46.55      3.16 o
  -7  -9   2      271.25      255.55      3.75 o
  -6  -9   2       72.07       67.65      2.96 o
  -5  -9   2        0.90        3.48      3.34 o
  -4  -9   2      113.69      118.01      3.17 o
  -3  -9   2        1.47        6.02      3.41 o
  -2  -9   2      397.41      386.57      6.33 o
  -1  -9   2        1.81        1.28      3.25 o
   0  -9   2      127.13      108.50      3.99 o
   1  -9   2       59.62       71.44      4.25 o
   2  -9   2        6.43        8.80      3.88 o
   3  -9   2       35.17       33.59      3.25 o
   4  -9   2        1.74        1.25      4.13 o
   5  -9   2       63.84       69.56      4.30 o
   6  -9   2       20.27       28.34      3.84 o
   7  -9   2       53.59       52.27      4.07 o
   8  -9   2      100.19       96.27      3.85 o
   9  -9   2       67.33       70.35      4.26 o
 -10  -8   2        1.50        0.84      3.83 o
  -9  -8   2       93.81       95.50      4.19 o
  -8  -8   2        3.39        3.37      3.14 o
  -7  -8   2      104.46      117.80      3.12 o
  -6  -8   2      411.71      381.77      6.84 o
  -5  -8   2      491.73      473.02      6.79 o
  -4  -8   2       67.47       77.88      2.96 o
  -3  -8   2      129.83      137.63      3.71 o
  -2  -8   2       43.13       46.41      3.26 o
  -1  -8   2        3.19        5.96      3.02 o
   0  -8   2        3.57        7.25      3.50 o
   1  -8   2      110.70      100.67      3.53 o
   2  -8   2      850.67      897.85     16.86 o
   3  -8   2        0.72        3.94      3.60 o
   4  -8   2      329.29      310.47      7.46 o
   5  -8   2       83.38       85.86      5.58 o
   6  -8   2       11.73       17.41      5.11 o
   7  -8   2       31.06       31.15      4.65 o
   8  -8   2        1.57        4.50      4.26 o
   9  -8   2       60.92       66.37      5.03 o
  10  -8   2        0.18        1.43      4.93 o
 -11  -7   2      108.58      117.24      5.82 o
 -10  -7   2        3.03        5.99      3.66 o
  -9  -7   2        3.28        5.00      3.59 o
  -8  -7   2      183.01      189.92      8.26 o
  -7  -7   2       73.32       79.39      4.34 o
  -6  -7   2       11.71       20.03      3.17 o
  -5  -7   2       20.14       19.67      2.90 o
  -4  -7   2        1.57        3.55      3.07 o
  -3  -7   2        0.28        3.49      3.25 o
  -2  -7   2      495.20      434.49      6.94 o
  -1  -7   2      180.48      171.46      3.66 o
   0  -7   2      107.29      110.52      3.86 o
   1  -7   2     1025.26     1074.66     15.43 o
   2  -7   2     1349.38     1352.36     18.25 o
   3  -7   2      699.72      710.94     15.33 o
   4  -7   2      274.62      246.64      9.41 o
   5  -7   2      315.70      330.21     10.97 o
   6  -7   2       66.89       74.10      4.52 o
   7  -7   2       43.09       44.02      4.61 o
   8  -7   2      242.57      233.87      8.01 o
   9  -7   2        5.10        2.23      4.10 o
  10  -7   2        5.84        6.31      4.34 o
 -11  -6   2      114.21      117.91      6.70 o
 -10  -6   2       13.82       22.72      3.49 o
  -9  -6   2       35.64       44.10      3.34 o
  -8  -6   2       79.96       75.64      3.99 o
  -7  -6   2      155.31      150.67      4.43 o
  -6  -6   2     1159.13     1158.98     18.83 o
  -5  -6   2        6.74       13.88      2.89 o
  -4  -6   2       76.91       73.63      2.81 o
  -3  -6   2       26.90       34.15      3.16 o
  -2  -6   2     1835.07     1831.21     38.59 o
  -1  -6   2      337.03      304.81      6.42 o
   0  -6   2      486.13      494.04      9.63 o
   1  -6   2     1113.09     1131.76     16.25 o
   2  -6   2       20.53       17.29      3.96 o
   3  -6   2      278.49      282.77      5.22 o
   4  -6   2        7.13        7.60      4.66 o
   5  -6   2        8.06        6.22      4.72 o
   6  -6   2      659.33      648.40     28.05 o
   7  -6   2       29.93       36.31      3.97 o
   8  -6   2        5.23        8.43      4.06 o
   9  -6   2       83.77       75.32      6.24 o
  10  -6   2        6.49        6.04      4.13 o
  11  -6   2        3.55        7.49      4.89 o
 -12  -5   2        1.96        9.99      3.40 o
 -11  -5   2        1.31        0.75      3.63 o
 -10  -5   2       14.75       11.63      3.15 o
  -9  -5   2        5.22        8.52      3.97 o
  -8  -5   2       16.37       17.55      3.12 o
  -7  -5   2       71.86       65.84      3.54 o
  -6  -5   2      460.93      455.76      7.36 o
  -5  -5   2      389.21      366.74      6.27 o
  -4  -5   2      818.74      790.65     11.65 o
  -3  -5   2      413.95      468.56      6.61 o
  -2  -5   2     1171.10     1324.32     19.24 o
  -1  -5   2      107.70      119.15      3.44 o
   0  -5   2      985.91      936.65      8.61 o
   1  -5   2      543.30      598.48      5.37 o
   2  -5   2      492.63      572.39      6.95 o
   3  -5   2        0.17        0.99      4.42 o
   4  -5   2        0.65        7.26      4.47 o
   5  -5   2      185.57      197.48      5.74 o
   6  -5   2       23.32       12.72      4.73 o
   7  -5   2       74.96       69.19      4.75 o
   8  -5   2      521.94      525.69     25.49 o
   9  -5   2       23.55       19.66      3.37 o
  10  -5   2       15.29       13.28      3.91 o
  11  -5   2      137.34      147.30      8.38 o
 -12  -4   2       26.85       19.99      3.62 o
 -11  -4   2        5.54        7.28      3.87 o
 -10  -4   2      163.24      164.04      4.59 o
  -9  -4   2     1460.35     1451.02     54.03 o
  -8  -4   2      632.77      635.99     19.23 o
  -7  -4   2      101.16       93.96      5.39 o
  -6  -4   2       99.63       97.22      3.41 o
  -5  -4   2       93.92      106.74      3.40 o
  -4  -4   2      523.96      560.11      8.86 o
  -3  -4   2      296.09      293.42      4.03 o
  -2  -4   2      962.04     1003.89     17.44 o
  -1  -4   2      294.60      313.75      4.31 o
   0  -4   2        0.97        5.40      3.89 o
   1  -4   2      812.42      870.75      6.47 o
   2  -4   2      571.91      612.92      5.82 o
   3  -4   2       12.41        8.50      4.50 o
   4  -4   2      366.47      352.65     12.80 o
   5  -4   2      734.10      691.94     34.67 o
   6  -4   2      935.68      937.25     34.12 o
   7  -4   2      384.90      390.69     16.81 o
   8  -4   2       29.73       25.15      3.64 o
   9  -4   2       27.33       32.68      3.60 o
  10  -4   2      356.88      366.83     13.44 o
  11  -4   2       25.88       33.68      4.67 o
  12  -4   2       78.28       69.76      4.99 o
 -12  -3   2        0.03        1.25      4.07 o
 -11  -3   2       64.83       68.07      3.80 o
 -10  -3   2       57.98       56.97      5.73 o
  -9  -3   2      133.46      151.69      6.38 o
  -8  -3   2       11.83       16.30      3.76 o
  -7  -3   2     1047.04     1081.92     30.12 o
  -6  -3   2      548.99      513.34     15.57 o
  -5  -3   2     1295.76     1181.48     24.26 o
  -4  -3   2     6354.05     6305.86     75.90 o
  -3  -3   2      106.66       96.91      3.23 o
  -2  -3   2     5016.78     5288.41     62.26 o
  -1  -3   2       53.79       52.22      3.94 o
   0  -3   2     4328.70     4810.06     55.29 o
   1  -3   2     5127.65     5282.87     39.60 o
   2  -3   2     3305.54     3638.98     58.20 o
   3  -3   2     1330.82     1348.25     32.18 o
   4  -3   2        5.30        7.16      4.62 o
   5  -3   2      417.17      354.40     14.10 o
   6  -3   2       12.03       10.87      4.13 o
   7  -3   2       16.68       17.65      5.72 o
   8  -3   2      423.43      407.54     11.43 o
   9  -3   2       25.90       30.43      4.13 o
  10  -3   2       40.71       41.47      4.60 o
  11  -3   2      109.19      110.01      4.81 o
  12  -3   2       92.84       93.54      5.10 o
 -12  -2   2        0.35        7.93      4.50 o
 -11  -2   2      107.02      107.29      4.35 o
 -10  -2   2        8.89        9.44      3.78 o
  -9  -2   2      149.67      159.76      6.76 o
  -8  -2   2      226.83      223.19      4.39 o
  -7  -2   2      415.23      385.49     10.84 o
  -6  -2   2       41.81       33.10      3.32 o
  -5  -2   2       69.54       72.23      3.76 o
  -4  -2   2       87.07       60.54      3.64 o
  -3  -2   2      356.31      354.71      4.57 o
  -2  -2   2      157.19      173.58      4.17 o
  -1  -2   2       68.43       75.44      5.19 o
   0  -2   2      339.74      346.74      6.40 o
   1  -2   2      990.08     1026.91     10.33 o
   2  -2   2      988.12     1053.79     21.10 o
   3  -2   2       15.81       12.48      5.75 o
   4  -2   2      952.03      900.78     47.42 o
   5  -2   2      463.22      404.29     15.72 o
   6  -2   2      532.33      516.84     25.36 o
   7  -2   2      964.46      960.22     25.56 o
   8  -2   2       65.01       65.12      4.27 o
   9  -2   2     2076.00     2001.92     55.76 o
  10  -2   2      388.63      370.88     12.59 o
  11  -2   2        0.03        2.96      3.86 o
  12  -2   2      245.64      241.96      8.92 o
 -12  -1   2       62.24       61.25      4.20 o
 -11  -1   2        2.72       13.11      6.41 o
 -10  -1   2       52.54       55.68      3.79 o
  -9  -1   2      778.59      825.87     20.46 o
  -8  -1   2       30.78       24.11      3.56 o
  -7  -1   2      296.28      268.74      5.10 o
  -6  -1   2       15.57       18.35      3.64 o
  -5  -1   2     1426.36     1439.11     50.73 o
  -4  -1   2     2390.37     2399.21     79.16 o
  -3  -1   2     1724.32     1744.82     39.63 o
  -2  -1   2      691.95      689.95     14.44 o
  -1  -1   2     2133.87     2055.56     37.04 o
   0  -1   2     2476.53     2503.01     33.41 o
   1  -1   2      360.57      388.05      8.42 o
   2  -1   2      945.07      995.51     37.76 o
   3  -1   2       57.10       57.08      5.10 o
   4  -1   2       27.79       25.32      5.30 o
   5  -1   2      600.21      580.97     26.12 o
   6  -1   2      153.28      144.83      5.78 o
   7  -1   2     1311.81     1274.13     44.40 o
   8  -1   2      269.17      276.49      5.63 o
   9  -1   2       40.75       45.88      5.05 o
  10  -1   2       29.61       31.58      3.54 o
  11  -1   2        1.36        2.65      4.21 o
  12  -1   2        1.69        2.97      4.41 o
  13  -1   2       17.14       21.42      3.88 o
 -12   0   2       34.16       41.30      4.24 o
 -11   0   2        7.10       10.95      4.22 o
 -10   0   2      121.81      132.92      4.32 o
  -9   0   2      191.10      197.91     10.68 o
  -8   0   2       31.31       29.49      5.77 o
  -7   0   2      344.49      320.75      6.81 o
  -6   0   2      800.92      800.28     13.76 o
  -5   0   2        5.90        5.30      3.71 o
  -4   0   2     4124.72     3809.33    149.19 o
  -3   0   2      858.53      838.70     37.42 o
  -2   0   2     8609.68     7916.55    320.89 o
  -1   0   2     5197.28     4867.01    160.52 o
   0   0   2     5693.00     6224.49    111.81 o
   1   0   2     4099.58     4330.50     55.62 o
   2   0   2     1745.53     1777.12     46.81 o
   3   0   2    11609.32    11136.98    340.02 o
   4   0   2      581.75      649.19     23.48 o
   5   0   2      314.11      304.25     12.41 o
   6   0   2      424.16      394.59     14.76 o
   7   0   2     2013.30     1931.94     70.96 o
   8   0   2      544.64      533.13     10.69 o
   9   0   2      476.15      490.92     17.65 o
  10   0   2        5.03       13.12      3.82 o
  11   0   2        4.62        9.24      3.36 o
  12   0   2       65.34       67.96      4.87 o
  13   0   2       20.60       21.29      4.41 o
 -12   1   2       20.21       21.21      4.00 o
 -11   1   2      164.02      164.34      4.76 o
 -10   1   2      265.32      263.19      5.20 o
  -9   1   2       94.50       92.62      4.85 o
  -8   1   2      105.00      101.65      4.73 o
  -7   1   2      137.99      130.43      4.88 o
  -6   1   2        9.31       13.15      3.84 o
  -5   1   2      177.61      153.73      5.00 o
  -4   1   2        1.01        3.79      4.87 o
  -3   1   2     1477.74     1385.65     47.45 o
  -2   1   2       72.73       83.42      6.70 o
  -1   1   2      532.64      544.06      9.53 o
   0   1   2      425.97      415.09      8.35 o
   1   1   2      303.58      245.34      6.01 o
   2   1   2      530.93      553.92     10.70 o
   3   1   2      728.78      744.95      8.32 o
   4   1   2     4795.76     4701.02     77.40 o
   5   1   2      428.69      412.70      9.44 o
   6   1   2      308.50      318.75      7.27 o
   7   1   2       13.78       13.60      3.77 o
   8   1   2      110.81      105.30      6.47 o
   9   1   2       11.78       25.48      4.25 o
  10   1   2      795.26      810.92     31.99 o
  11   1   2       13.01       19.75      3.55 o
  12   1   2      107.84      114.83      6.28 o
  13   1   2       32.51       42.81      4.46 o
 -12   2   2      104.35       99.61      5.06 o
 -11   2   2       78.25       80.53      4.85 o
 -10   2   2      136.90      138.49      4.44 o
  -9   2   2      114.46      117.06      4.16 o
  -8   2   2       43.88       51.27      8.32 o
  -7   2   2      774.21      748.22     14.44 o
  -6   2   2     1205.93     1071.05     30.19 o
  -5   2   2       38.73      101.41     29.98 o
  -4   2   2     1707.20     1527.11     40.34 o
  -3   2   2     5597.70     5639.96     92.26 o
  -1   2   2       19.58       26.20      6.22 o
   0   2   2     3908.84     4298.83     37.18 o
   1   2   2    17827.66    18445.23    510.41 o
   2   2   2    13198.50    13374.35    235.57 o
   3   2   2     1051.33     1106.79     16.91 o
   4   2   2      978.86      978.24     12.23 o
   5   2   2      102.23       78.50      3.67 o
   6   2   2        0.08        2.03      3.60 o
   7   2   2       46.88       44.08      5.64 o
   8   2   2      346.59      345.94     10.27 o
   9   2   2      334.81      310.84     11.50 o
  10   2   2       17.20       21.38      3.29 o
  11   2   2      115.72      122.01      7.46 o
  12   2   2        1.71        6.51      3.46 o
  13   2   2        0.83        7.73      3.78 o
 -12   3   2       23.22       37.05      4.67 o
 -11   3   2       39.74       44.02      4.06 o
 -10   3   2        0.00        5.11      3.47 o
  -9   3   2      183.32      184.15      5.09 o
  -8   3   2      350.25      351.88     10.50 o
  -7   3   2      143.28      132.04      8.13 o
  -6   3   2      247.63      227.90     10.40 o
  -5   3   2       36.52       34.78      6.61 o
  -4   3   2       20.01       17.10      4.23 o
  -3   3   2      302.86      306.07     10.08 o
  -2   3   2     1502.90     1569.69     34.61 o
   0   3   2      383.69      444.33      6.54 o
   1   3   2    10132.36    10354.83    162.15 o
   2   3   2       77.19       61.56      4.24 o
   3   3   2    13452.75    14206.63    181.44 o
   4   3   2      597.78      565.02      9.64 o
   5   3   2     2472.03     2600.00     45.03 o
   6   3   2      680.18      759.78     16.77 o
   7   3   2       47.32       38.83      3.51 o
   8   3   2      257.92      248.03      7.34 o
   9   3   2     1117.95     1145.88     35.60 o
  10   3   2        0.04       -0.02      2.93 o
  11   3   2      338.88      320.51     13.29 o
  12   3   2       15.64       21.31      3.42 o
  13   3   2        0.77        5.25      3.35 o
 -11   4   2       78.09       81.71      4.86 o
 -10   4   2      309.90      317.48     11.96 o
  -9   4   2      152.51      153.31      7.03 o
  -8   4   2        0.05        3.63      5.12 o
  -7   4   2       24.33       35.95      4.57 o
  -6   4   2      125.98      118.13      4.61 o
  -5   4   2       15.32       17.59      3.98 o
  -4   4   2      805.91      815.97     33.09 o
  -3   4   2      125.15      135.88      5.81 o
  -2   4   2     1151.46     1196.98     23.83 o
  -1   4   2     2193.45     2255.89     15.40 o
   0   4   2     1525.56     1506.69     17.58 o
   1   4   2     1093.87     1087.99     16.68 o
   2   4   2     1665.23     1870.55     27.85 o
   3   4   2       22.02       25.99      3.28 o
   4   4   2        5.16        4.69      3.18 o
   5   4   2       62.42       52.60      3.47 o
   6   4   2       30.02       20.91      3.31 o
   7   4   2      162.43      148.82      3.92 o
   8   4   2     1356.62     1336.89     37.27 o
   9   4   2        0.28        0.80      3.47 o
  10   4   2        6.01        8.44      3.62 o
  11   4   2       62.67       64.30      4.39 o
  12   4   2        6.01        5.93      4.25 o
  13   4   2        1.68        7.19      3.61 o
 -11   5   2       27.93       27.67      5.15 o
 -10   5   2       62.69       51.20      4.76 o
  -9   5   2       10.60       14.68      5.13 o
  -8   5   2       32.57       37.33      5.49 o
  -7   5   2       11.93       23.18      5.60 o
  -6   5   2      854.23      827.65     56.46 o
  -5   5   2     1141.35     1132.77     49.82 o
  -4   5   2      465.63      446.89     16.54 o
  -3   5   2      410.38      406.39      8.24 o
  -2   5   2      507.47      559.21      6.77 o
  -1   5   2      622.53      643.88     10.33 o
   0   5   2     2459.36     2280.80     23.04 o
   1   5   2     5560.13     5488.20     58.54 o
   2   5   2       14.22       12.73      3.72 o
   3   5   2     2345.20     2460.88     47.59 o
   4   5   2     2034.00     2163.41     30.55 o
   5   5   2     2341.29     2354.32     29.82 o
   6   5   2     1708.35     1667.26     30.32 o
   7   5   2     1168.43     1107.94     26.26 o
   8   5   2        0.02       -0.26      3.24 o
   9   5   2      812.10      820.04     17.91 o
  10   5   2        4.54        2.16      3.41 o
  11   5   2        0.18       -2.37      3.41 o
  12   5   2       55.12       62.58      3.94 o
 -11   6   2        5.03       10.31      4.88 o
 -10   6   2       13.30       26.71      6.81 o
  -9   6   2        8.96       13.82      3.77 o
  -8   6   2       86.73       86.44      4.24 o
  -7   6   2       12.90       14.67      6.35 o
  -6   6   2      264.63      264.31     15.30 o
  -5   6   2      136.76      139.69      6.85 o
  -4   6   2      166.08      162.62      4.95 o
  -3   6   2      113.65      105.86      4.34 o
  -2   6   2        0.20        5.71      3.77 o
  -1   6   2     1105.25     1162.72      9.97 o
   0   6   2       79.07       96.24      3.32 o
   1   6   2      429.67      433.90      7.88 o
   2   6   2      162.41      188.37      3.45 o
   3   6   2       53.06       52.23      3.09 o
   4   6   2        0.45        2.19      2.77 o
   5   6   2      103.11      108.22      3.35 o
   6   6   2        2.91        4.38      2.88 o
   7   6   2      359.27      369.48      7.44 o
   8   6   2      635.79      615.33     10.24 o
   9   6   2      637.93      639.56     19.56 o
  10   6   2      269.08      272.60      9.77 o
  11   6   2      123.71      130.93      8.91 o
  12   6   2       47.47       56.23      3.70 o
 -10   7   2      110.34      104.01      5.48 o
  -9   7   2      113.57      105.68      6.82 o
  -8   7   2      307.91      317.61     16.31 o
  -7   7   2       18.89       20.58      4.26 o
  -6   7   2      851.88      811.84     29.22 o
  -5   7   2      953.89      990.88     39.01 o
  -4   7   2       89.34       76.63      4.42 o
  -3   7   2      426.49      456.49      9.15 o
  -2   7   2     1157.24     1218.23     16.04 o
  -1   7   2      413.58      472.63      7.53 o
   0   7   2       10.33        6.30      3.35 o
   1   7   2      830.03      851.24      9.46 o
   2   7   2     2750.46     2817.55     37.13 o
   3   7   2      163.44      144.36      4.51 o
   4   7   2      100.43       95.75      3.22 o
   5   7   2      319.09      316.60      3.72 o
   6   7   2      429.23      427.42      9.72 o
   7   7   2      253.26      254.30      5.91 o
   8   7   2        5.71        9.76      3.07 o
   9   7   2       90.44      100.55      3.41 o
  10   7   2        5.59        8.18      3.37 o
  11   7   2        1.21        5.91      3.11 o
  12   7   2        0.05       10.83      4.23 o
  -9   8   2       60.04       53.63      4.54 o
  -8   8   2       76.10       70.25      4.40 o
  -7   8   2        0.50        8.33      4.36 o
  -6   8   2       15.18       23.89      3.97 o
  -5   8   2      434.21      433.50      6.03 o
  -4   8   2       25.37       31.47      4.10 o
  -3   8   2        0.02        3.84      3.83 o
  -2   8   2        3.15        5.73      3.98 o
  -1   8   2       38.44       43.60      3.88 o
   0   8   2        0.44        3.39      3.24 o
   1   8   2      354.99      349.93      4.79 o
   2   8   2      704.67      663.47     10.81 o
   3   8   2       73.68       54.05      3.12 o
   4   8   2       19.95       26.83      3.01 o
   5   8   2      373.55      352.66      6.87 o
   6   8   2       11.94       10.30      3.23 o
   7   8   2      644.27      625.53     11.42 o
   8   8   2        2.23        5.09      3.03 o
   9   8   2       30.53       35.55      3.35 o
  10   8   2        2.03       -2.11      3.49 o
  11   8   2        7.83       12.38      3.89 o
  -9   9   2       33.01       34.06      4.84 o
  -8   9   2      338.65      340.39     14.80 o
  -7   9   2       47.68       53.79      4.34 o
  -6   9   2        1.86        5.62      4.30 o
  -5   9   2      107.63      100.52      4.33 o
  -4   9   2      245.84      240.49      9.47 o
  -3   9   2       57.31       64.97      3.56 o
  -2   9   2      598.56      590.72     11.58 o
  -1   9   2      369.35      370.66      4.63 o
   0   9   2       33.11       36.18      4.57 o
   1   9   2       12.75       13.03      3.12 o
   2   9   2       16.00       19.84      3.18 o
   3   9   2        7.06       11.18      3.18 o
   4   9   2      307.13      303.69      4.82 o
   5   9   2      120.78      112.14      4.22 o
   6   9   2        6.77        9.95      2.87 o
   7   9   2       66.68       63.68      2.88 o
   8   9   2        2.93       10.36      3.26 o
   9   9   2       25.43       19.06      3.54 o
  10   9   2       70.19       75.61      3.54 o
  11   9   2       30.59       34.92      3.39 o
  -8  10   2        9.75       15.37      4.64 o
  -7  10   2        6.88        3.27      4.39 o
  -6  10   2       86.44       94.44      4.94 o
  -5  10   2        8.77        6.68      4.21 o
  -4  10   2        5.12        7.64      4.08 o
  -3  10   2        5.53        6.60      3.28 o
  -2  10   2       17.63       11.38      3.82 o
  -1  10   2      114.04      112.10      3.55 o
   0  10   2       20.12       25.23      3.66 o
   1  10   2       23.91       28.08      3.30 o
   2  10   2       11.15       13.27      3.11 o
   3  10   2        6.31        9.09      3.18 o
   4  10   2       33.83       35.60      3.00 o
   5  10   2       60.87       53.78      3.09 o
   6  10   2       15.29       21.10      3.81 o
   7  10   2       35.04       35.66      3.07 o
   8  10   2      163.55      158.79      4.65 o
   9  10   2       22.47       36.23      4.24 o
  10  10   2        0.00        4.58      3.59 o
  -7  11   2        0.16        5.17      4.53 o
  -6  11   2       93.56       95.93      4.82 o
  -5  11   2        7.01       13.05      4.44 o
  -4  11   2       15.70       15.18      3.85 o
  -3  11   2      130.97      137.81      4.83 o
  -2  11   2       45.21       48.52      3.29 o
  -1  11   2       11.74        8.34      3.45 o
   0  11   2      131.15      119.47      3.77 o
   1  11   2        0.34        1.58      3.07 o
   2  11   2      233.65      213.84      3.70 o
   3  11   2      119.62      115.95      3.26 o
   4  11   2       49.06       58.12      3.48 o
   5  11   2       20.05       25.53      2.96 o
   6  11   2       18.82       19.96      3.04 o
   7  11   2       42.44       47.61      2.97 o
   8  11   2       25.22       35.56      5.08 o
   9  11   2      240.01      237.92      6.38 o
  -5  12   2      113.95      109.90      4.41 o
  -4  12   2       48.68       46.28      4.13 o
  -3  12   2        2.45        3.99      3.83 o
  -2  12   2       76.02       67.21      4.29 o
  -1  12   2      124.85      137.39      4.89 o
   0  12   2      441.16      438.78      7.27 o
   1  12   2      460.60      447.56      6.69 o
   2  12   2        7.25        7.82      2.95 o
   3  12   2       12.59       14.43      3.27 o
   4  12   2        5.07        9.73      3.24 o
   5  12   2       98.53      105.65      3.71 o
   6  12   2       22.98       26.04      3.42 o
   7  12   2        0.06        5.40      2.84 o
   8  12   2        0.46        0.76      3.80 o
  -4  13   2       12.31        6.99      4.12 o
  -3  13   2       38.23       33.84      4.58 o
  -2  13   2       14.53        5.67      4.61 o
  -1  13   2        4.97        6.77      3.77 o
   0  13   2        1.06        6.66      4.04 o
   1  13   2        7.42       10.91      3.83 o
   2  13   2       35.93       33.54      4.44 o
   3  13   2        0.50        3.50      3.69 o
   4  13   2        0.13        2.47      3.15 o
   5  13   2       24.93       27.04      3.26 o
   6  13   2        7.95        5.84      3.26 o
   7  13   2       37.55       43.62      3.44 o
  -1  14   2        1.47        3.11      4.02 o
   0  14   2        0.18        1.38      4.11 o
   1  14   2       34.66       46.18      4.70 o
   2  14   2        2.57        7.18      4.39 o
   3  14   2        5.10       12.98      3.60 o
   4  14   2       19.36       16.02      3.42 o
  -4 -13   3        7.93       17.31      3.40 o
  -3 -13   3      155.23      174.66      5.53 o
  -2 -13   3       29.03       29.27      4.31 o
  -1 -13   3       38.86       38.12      3.44 o
   0 -13   3       49.30       46.43      3.46 o
   1 -13   3       57.94       50.58      4.43 o
   2 -13   3        3.13        6.14      3.96 o
  -6 -12   3        1.23        2.29      3.63 o
  -5 -12   3       42.81       48.75      3.58 o
  -4 -12   3       14.33       14.81      2.90 o
  -3 -12   3        2.99        3.10      3.03 o
  -2 -12   3       28.37       26.56      3.40 o
  -1 -12   3       10.01       16.33      3.69 o
   0 -12   3        9.22       18.08      3.70 o
   1 -12   3       15.90       21.46      3.44 o
   2 -12   3        9.74       10.16      3.49 o
   3 -12   3       18.07       23.14      4.29 o
   4 -12   3        0.04        9.88      5.75 o
   5 -12   3       24.79       24.52      4.48 o
  -7 -11   3       46.84       47.94      4.24 o
  -6 -11   3        4.01        6.00      2.85 o
  -5 -11   3       59.49       58.62      3.71 o
  -4 -11   3        7.26       12.30      2.94 o
  -3 -11   3        9.40       10.00      3.26 o
  -2 -11   3      198.07      203.94      4.84 o
  -1 -11   3        0.43        5.43      3.86 o
   0 -11   3       80.79       88.39      4.15 o
   1 -11   3      154.87      154.29      3.92 o
   2 -11   3        9.54       10.16      3.61 o
   3 -11   3       50.56       43.38      4.21 o
   4 -11   3        4.42        6.58      4.26 o
   5 -11   3       14.62       13.17      4.33 o
   6 -11   3       28.57       34.57      4.42 o
  -8 -10   3        9.49        9.67      3.33 o
  -7 -10   3       10.99       14.11      3.08 o
  -6 -10   3      146.68      143.49      7.40 o
  -5 -10   3       15.35       16.77      3.27 o
  -4 -10   3        8.45       12.42      3.01 o
  -3 -10   3        3.97        4.78      2.98 o
  -2 -10   3      355.82      361.87      5.74 o
  -1 -10   3       89.43       88.10      3.79 o
   0 -10   3       90.45      100.50      3.48 o
   1 -10   3       37.11       44.83      4.06 o
   2 -10   3       87.22       79.60      3.78 o
   3 -10   3       40.10       47.01      4.07 o
   4 -10   3      379.47      367.72      7.65 o
   5 -10   3       29.92       35.09      4.24 o
   6 -10   3       51.53       56.36      4.08 o
   7 -10   3        0.01        3.30      4.01 o
   8 -10   3        0.17        0.64      3.77 o
  -9  -9   3        4.64        6.27      4.14 o
  -8  -9   3       34.32       38.49      4.11 o
  -7  -9   3      104.25       90.71      4.48 o
  -6  -9   3       16.47       23.08      3.07 o
  -5  -9   3       32.36       31.69      2.80 o
  -4  -9   3       10.27        9.83      3.34 o
  -3  -9   3        1.27        3.73      2.69 o
  -2  -9   3       11.70       13.84      2.70 o
  -1  -9   3       66.31       65.47      3.97 o
   0  -9   3      329.96      334.19      8.51 o
   1  -9   3       13.11       18.19      3.31 o
   2  -9   3      610.68      592.20     13.24 o
   3  -9   3       55.22       48.16      3.51 o
   4  -9   3        9.50       10.47      3.39 o
   5  -9   3       25.14       33.40      3.73 o
   6  -9   3       31.44       27.93      3.64 o
   7  -9   3        2.77        0.80      3.29 o
   8  -9   3        6.93        1.92      3.69 o
   9  -9   3      191.81      165.81     13.86 o
 -10  -8   3       46.47       48.63      3.58 o
  -9  -8   3      172.03      168.50      8.08 o
  -8  -8   3       63.37       62.99      3.17 o
  -7  -8   3       33.94       30.99      3.11 o
  -6  -8   3      170.63      160.21      4.22 o
  -5  -8   3      380.52      375.11      6.00 o
  -4  -8   3     1393.01     1364.93     21.64 o
  -3  -8   3     4461.93     4355.11     43.59 o
  -2  -8   3       93.75      111.69      3.66 o
  -1  -8   3     1298.30     1319.71     16.45 o
   0  -8   3      215.95      226.64      4.89 o
   1  -8   3      124.99      121.11      3.86 o
   2  -8   3      469.35      457.47      6.72 o
   3  -8   3       81.67      100.22      4.23 o
   4  -8   3       42.67       48.78      3.63 o
   5  -8   3      130.28      135.54      4.36 o
   6  -8   3        0.39        5.93      4.65 o
   7  -8   3       28.82       30.19      4.14 o
   8  -8   3       58.09       44.03      4.40 o
   9  -8   3       30.88       33.34      4.35 o
  10  -8   3       42.73       40.91      4.96 o
 -10  -7   3       14.84       19.75      4.05 o
  -9  -7   3      107.27      113.59      6.82 o
  -8  -7   3        0.30        4.95      3.40 o
  -7  -7   3       10.55       11.65      3.06 o
  -6  -7   3       62.13       59.93      3.55 o
  -5  -7   3        0.01        2.54      2.89 o
  -4  -7   3       41.77       37.91      3.50 o
  -3  -7   3      226.64      221.08      4.43 o
  -2  -7   3       56.82       53.61      3.06 o
  -1  -7   3      472.67      451.02      6.10 o
   0  -7   3      373.72      374.10      8.06 o
   1  -7   3      842.79      853.40     12.11 o
   2  -7   3     1231.56     1316.50     16.03 o
   3  -7   3        0.38        7.25      3.32 o
   4  -7   3       94.12      106.90      4.03 o
   5  -7   3       91.55       90.14      4.90 o
   6  -7   3      702.64      692.14     30.46 o
   7  -7   3        2.96       10.39      4.44 o
   8  -7   3       61.86       66.14      5.81 o
   9  -7   3      349.44      326.71     16.75 o
  10  -7   3        5.98        5.64      4.30 o
 -11  -6   3       35.30       43.87      4.03 o
 -10  -6   3        7.09        8.58      3.80 o
  -9  -6   3       55.37       57.00      4.12 o
  -8  -6   3        7.98        4.88      2.94 o
  -7  -6   3      103.67       99.65      3.37 o
  -6  -6   3        8.01        9.05      3.47 o
  -5  -6   3       37.37       36.42      2.87 o
  -4  -6   3      522.79      480.57      7.75 o
  -3  -6   3      254.79      222.33      5.55 o
  -2  -6   3      792.02      666.60      9.01 o
  -1  -6   3        9.30       12.89      3.23 o
   0  -6   3       16.86       18.50      3.80 o
   1  -6   3      220.61      217.94      3.97 o
   2  -6   3      235.41      233.36      4.82 o
   3  -6   3       49.72       43.48      3.87 o
   4  -6   3      111.02      106.15      7.47 o
   5  -6   3       55.84       48.33      4.65 o
   6  -6   3       15.88       12.05      3.95 o
   7  -6   3       25.17       32.14      3.60 o
   8  -6   3        8.49       11.60      3.92 o
   9  -6   3        6.67       15.03      4.54 o
  10  -6   3       47.09       56.16      5.68 o
  11  -6   3        3.96       10.11      4.33 o
 -11  -5   3        9.28       11.71      4.60 o
 -10  -5   3        4.75        6.43      3.19 o
  -9  -5   3      105.17      102.56      3.70 o
  -8  -5   3       19.39       20.25      3.14 o
  -7  -5   3      141.53      138.77      5.50 o
  -6  -5   3      286.93      278.16      7.17 o
  -5  -5   3      170.54      172.81      3.71 o
  -4  -5   3       36.77       34.14      3.13 o
  -3  -5   3      667.59      646.15      9.57 o
  -2  -5   3     5147.76     5234.83     69.00 o
  -1  -5   3      777.49      721.49      8.60 o
   0  -5   3       56.61       73.10      3.65 o
   1  -5   3     2701.35     2840.73     22.12 o
   2  -5   3      532.52      591.64      8.57 o
   3  -5   3     1141.23     1159.33     30.62 o
   4  -5   3     3168.95     3246.58    177.30 o
   5  -5   3      248.73      247.81      9.84 o
   6  -5   3      310.89      289.79     15.23 o
   7  -5   3      481.77      470.13     16.06 o
   8  -5   3       64.61       66.89      5.14 o
   9  -5   3      415.50      378.84     23.43 o
  10  -5   3       43.85       45.23      3.81 o
  11  -5   3        1.50       10.21      4.74 o
 -12  -4   3       14.80       28.07      3.49 o
 -11  -4   3        5.31        6.55      6.80 o
 -10  -4   3       45.13       47.19      5.03 o
  -9  -4   3      124.94      133.22      5.71 o
  -8  -4   3      659.15      628.50     23.20 o
  -7  -4   3        0.13       -2.05      3.27 o
  -6  -4   3      243.10      232.66      6.19 o
  -5  -4   3      458.52      458.92      9.33 o
  -4  -4   3      623.18      626.90      9.33 o
  -3  -4   3       44.37       52.49      3.06 o
  -2  -4   3       49.32       52.64      3.37 o
  -1  -4   3       89.28       75.33      3.52 o
   0  -4   3      852.98      896.85      8.54 o
   1  -4   3     1203.66     1277.85     17.26 o
   2  -4   3     1106.54     1154.04      9.13 o
   3  -4   3      913.42      940.71     25.76 o
   4  -4   3       59.06       56.12      3.80 o
   5  -4   3      400.52      396.43     15.75 o
   6  -4   3      419.69      457.15     23.11 o
   7  -4   3      669.77      631.70     34.64 o
   8  -4   3      114.51      113.90      5.98 o
   9  -4   3       42.17       44.92      3.71 o
  10  -4   3      212.06      204.72     10.80 o
  11  -4   3       68.91       75.12      3.94 o
  12  -4   3        6.64       11.87      4.33 o
 -12  -3   3      114.83      117.60      3.90 o
 -11  -3   3        1.52        3.40      4.18 o
 -10  -3   3      183.54      199.19      9.13 o
  -9  -3   3      864.80      856.74     27.19 o
  -8  -3   3      287.42      298.32     13.38 o
  -7  -3   3       74.66       65.09      3.66 o
  -6  -3   3      697.29      645.12     19.38 o
  -5  -3   3     1297.28     1440.94     34.27 o
  -4  -3   3      589.25      575.21     13.76 o
  -3  -3   3      116.97      127.70      3.38 o
  -2  -3   3    10561.98    10502.25    150.40 o
  -1  -3   3     2690.48     2460.04     37.34 o
   0  -3   3     2281.32     2463.79     27.58 o
   1  -3   3      332.89      343.45      5.43 o
   2  -3   3      404.89      424.02      6.30 o
   3  -3   3     4307.03     4295.16    143.07 o
   4  -3   3      244.27      220.28      8.48 o
   5  -3   3      328.08      307.68     11.06 o
   6  -3   3      193.89      184.55      9.91 o
   7  -3   3       95.08       94.31      4.74 o
   8  -3   3       45.20       44.15      4.02 o
   9  -3   3      200.89      186.17      5.90 o
  10  -3   3       29.67       25.37      4.49 o
  11  -3   3        2.92        5.33      4.51 o
  12  -3   3       10.06       16.91      5.46 o
 -12  -2   3       46.81       40.55      3.56 o
 -11  -2   3      162.32      167.63      9.78 o
 -10  -2   3        5.89        6.56      3.07 o
  -9  -2   3        4.10        6.68      3.81 o
  -8  -2   3      374.85      370.55      9.38 o
  -7  -2   3        0.02        1.91      3.04 o
  -6  -2   3        2.00        5.14      3.20 o
  -5  -2   3        8.71       11.98      3.65 o
  -4  -2   3       16.00       17.36      3.65 o
  -3  -2   3       11.54        4.04      3.61 o
  -2  -2   3       29.97       32.90      3.91 o
  -1  -2   3      421.65      433.32      7.62 o
   0  -2   3     2264.75     2506.96     31.44 o
   1  -2   3      574.46      594.62      8.36 o
   2  -2   3      330.77      359.24      8.81 o
   3  -2   3      640.56      694.81     34.87 o
   4  -2   3     1174.59     1175.44     40.79 o
   5  -2   3      400.87      391.87     13.66 o
   6  -2   3      152.46      135.94      6.00 o
   7  -2   3        0.73        5.27      4.59 o
   8  -2   3       88.29       75.77      4.37 o
   9  -2   3       36.04       42.77      4.03 o
  10  -2   3       32.27       33.99      3.99 o
  11  -2   3        4.21       10.85      3.86 o
  12  -2   3        4.59        2.44      5.26 o
 -12  -1   3       67.71       73.28      3.94 o
 -11  -1   3        2.46        7.24      3.97 o
 -10  -1   3      574.39      596.45     15.03 o
  -9  -1   3     2339.02     2359.30     64.08 o
  -8  -1   3      483.87      485.71     12.23 o
  -7  -1   3      376.34      335.77     12.34 o
  -6  -1   3      485.43      541.26     14.75 o
  -5  -1   3       58.06       80.17      3.39 o
  -4  -1   3    11040.21    10441.10    300.99 o
  -3  -1   3      128.81      134.27      4.45 o
  -2  -1   3      449.71      457.27     11.62 o
  -1  -1   3     1465.51     1479.28     43.11 o
   0  -1   3     1696.54     1776.36     41.92 o
   1  -1   3       55.98       50.04      7.12 o
   2  -1   3      395.09      398.09     18.09 o
   3  -1   3      123.43      128.87      8.10 o
   4  -1   3        6.08       10.80      4.88 o
   5  -1   3      108.66      103.51      6.70 o
   6  -1   3      118.23      108.88      5.85 o
   7  -1   3      999.89      956.83     28.30 o
   8  -1   3       38.00       35.51      3.94 o
   9  -1   3      227.47      237.32      5.99 o
  10  -1   3      168.60      164.90      4.49 o
  11  -1   3       11.99       10.25      3.87 o
  12  -1   3        0.10        0.39      3.97 o
  13  -1   3       32.58       41.45      4.00 o
 -12   0   3       28.87       26.27      3.90 o
 -11   0   3      262.76      281.88      8.27 o
 -10   0   3       18.22       20.24      3.66 o
  -9   0   3       13.97       20.51      3.37 o
  -8   0   3       77.64       76.01      4.68 o
  -7   0   3       52.08       50.40      5.50 o
  -6   0   3      162.10      135.83      3.76 o
  -5   0   3     2392.70     2382.61     78.62 o
  -4   0   3     1923.03     1888.38     59.97 o
  -3   0   3     1225.99     1212.62     40.88 o
  -2   0   3     5137.63     4922.70    184.95 o
  -1   0   3     2704.19     2655.28     93.39 o
   0   0   3     4049.64     3846.56     90.31 o
   1   0   3    11936.70    12583.15     38.68 o
   2   0   3       12.90       25.52      6.58 o
   3   0   3     1809.62     1695.73     56.67 o
   4   0   3      218.06      231.53      7.53 o
   5   0   3     3058.39     2885.46    121.96 o
   6   0   3     1892.16     1859.13     53.23 o
   7   0   3     1447.02     1396.53     57.19 o
   8   0   3     1178.83     1167.18     31.03 o
   9   0   3       37.36       49.49      4.21 o
  10   0   3      429.33      430.13     18.66 o
  11   0   3        8.30        6.32      3.79 o
  12   0   3        0.93       -0.06      4.67 o
  13   0   3       90.42       92.85      4.76 o
 -12   1   3        0.05        3.94      4.40 o
 -11   1   3      109.65      122.32      4.23 o
 -10   1   3       15.63       16.27      4.28 o
  -9   1   3      178.18      189.21      4.35 o
  -8   1   3      104.92       88.39      4.03 o
  -7   1   3      996.81      938.25      9.03 o
  -6   1   3       15.51       15.15      4.56 o
  -5   1   3       53.67       44.89      4.76 o
  -4   1   3     2491.03     2347.83     67.36 o
  -3   1   3        0.38        3.36      4.17 o
  -2   1   3        0.17        6.55      6.21 o
  -1   1   3     1389.83     1408.82     14.78 o
   0   1   3      313.65      363.99      7.57 o
   1   1   3      619.35      595.94     15.17 o
   2   1   3      216.25      233.43      6.07 o
   3   1   3     1466.86     1464.39     28.20 o
   4   1   3      551.66      543.26      9.83 o
   5   1   3      208.69      222.61      5.74 o
   6   1   3     2212.75     2153.15     84.43 o
   7   1   3      348.50      308.95     12.69 o
   8   1   3       75.91       71.74      4.56 o
   9   1   3       14.16       16.04      3.30 o
  10   1   3       37.75       38.85      3.55 o
  11   1   3      312.37      305.20     11.53 o
  12   1   3       88.37       98.23      3.76 o
  13   1   3        9.56       12.03      4.01 o
 -12   2   3        4.54        3.30      4.50 o
 -11   2   3       94.66      108.43      4.10 o
 -10   2   3       23.59       24.65      4.96 o
  -9   2   3      155.43      149.33      4.42 o
  -8   2   3      432.78      461.58      8.27 o
  -7   2   3        3.59        6.10      4.20 o
  -6   2   3      312.14      346.69     14.45 o
  -5   2   3     4406.52     4692.84    122.73 o
  -4   2   3        0.51       10.63      4.29 o
  -3   2   3      654.23      620.46     15.65 o
  -2   2   3    13340.01    13494.31    803.98 o
   1   2   3    17074.84    17217.77    252.22 o
   2   2   3      107.64      114.69      4.63 o
   3   2   3    11055.45    10878.42    209.01 o
   4   2   3     1075.56     1069.04     14.66 o
   5   2   3      341.42      349.38      4.88 o
   6   2   3     1383.88     1356.60     28.62 o
   7   2   3       72.70       79.80      4.56 o
   8   2   3      514.36      528.19     16.94 o
   9   2   3       22.33       16.69      4.64 o
  10   2   3        3.66        8.82      3.99 o
  11   2   3        0.03       -0.54      3.57 o
  12   2   3        0.28        8.93      4.59 o
  13   2   3       31.97       31.61      4.01 o
 -11   3   3        3.23        6.75      3.87 o
 -10   3   3       15.88       25.34      6.21 o
  -9   3   3       47.86       57.24      3.85 o
  -8   3   3       35.06       30.89      3.71 o
  -7   3   3      242.70      234.74      6.78 o
  -6   3   3      522.45      503.37     19.64 o
  -5   3   3      444.14      434.21     10.58 o
  -4   3   3      979.69     1009.93     25.14 o
  -3   3   3       12.07       16.70      4.55 o
  -2   3   3       82.77       94.34      5.54 o
  -1   3   3      344.37      334.18      7.40 o
   0   3   3     1010.65      948.88      8.46 o
   1   3   3       66.73       89.82      4.92 o
   2   3   3     6918.31     6935.36    140.33 o
   3   3   3      528.23      581.42     10.67 o
   4   3   3     2096.77     2119.23     41.21 o
   5   3   3      685.13      805.55     18.26 o
   6   3   3       15.40       16.50      3.62 o
   7   3   3     2202.42     2171.66     51.54 o
   8   3   3       58.91       48.27      3.40 o
   9   3   3        3.15        4.78      3.93 o
  10   3   3      163.33      170.91      9.86 o
  11   3   3      315.97      317.13      7.95 o
  12   3   3       19.51       22.57      3.79 o
  13   3   3      132.36      130.38      7.48 o
 -11   4   3      106.02      118.97      4.46 o
 -10   4   3       98.19       91.39      4.85 o
  -9   4   3      120.20      109.62      4.36 o
  -8   4   3      155.24      133.54      4.88 o
  -7   4   3      130.64      135.08      4.69 o
  -6   4   3      200.04      220.60      7.27 o
  -5   4   3      348.19      377.49     17.71 o
  -4   4   3        6.70       13.91      4.30 o
  -3   4   3       32.20       41.25      4.49 o
  -2   4   3      194.94      193.86      5.10 o
  -1   4   3      162.84      200.01      5.72 o
   0   4   3      334.61      327.57      5.12 o
   1   4   3     1100.54     1058.87     13.43 o
   2   4   3      551.18      546.40      9.98 o
   3   4   3      127.95      134.43      4.03 o
   4   4   3      922.43      930.88     20.16 o
   5   4   3      358.19      328.45      8.06 o
   6   4   3      104.96      117.32      4.02 o
   7   4   3     1166.29     1169.54     24.18 o
   8   4   3        7.25       12.04      3.23 o
   9   4   3        2.86        7.66      3.15 o
  10   4   3      126.26      109.96      4.47 o
  11   4   3      181.52      168.96      5.53 o
  12   4   3        0.04        6.51      3.84 o
  13   4   3       11.75       23.22      3.70 o
 -11   5   3       38.95       42.35      4.39 o
 -10   5   3        7.57        6.06      3.84 o
  -9   5   3       53.02       59.63      6.12 o
  -8   5   3       97.35       90.13      6.03 o
  -7   5   3        5.46       10.78      4.53 o
  -6   5   3        4.21        7.11      4.49 o
  -5   5   3       10.60       11.12      5.94 o
  -4   5   3       11.16       25.08      4.79 o
  -3   5   3       10.03        9.40      4.35 o
  -2   5   3        0.77        1.51      3.71 o
  -1   5   3     3422.11     3580.87     34.53 o
   0   5   3      259.76      220.52      4.23 o
   1   5   3     3127.87     3237.16     47.42 o
   2   5   3     5095.02     5334.62     77.07 o
   3   5   3      874.34      811.88     13.95 o
   4   5   3     2473.04     2218.42     33.24 o
   5   5   3      211.22      174.16      3.22 o
   6   5   3      398.71      437.53     10.33 o
   7   5   3      432.67      442.78      9.87 o
   8   5   3       49.35       46.37      3.20 o
   9   5   3       22.01       22.65      3.35 o
  10   5   3      344.34      339.94     10.30 o
  11   5   3       28.39       36.90      3.99 o
  12   5   3        1.39       -2.03      4.60 o
  13   5   3        2.38        4.30      3.70 o
 -10   6   3       93.66       88.04      4.95 o
  -9   6   3        1.67        4.24      3.47 o
  -8   6   3       14.79       14.04      4.84 o
  -7   6   3      100.48      112.48      7.66 o
  -6   6   3      115.07      109.81      4.53 o
  -5   6   3       90.98       95.75      4.42 o
  -4   6   3      136.41      137.85      4.76 o
  -3   6   3      174.98      163.77      4.35 o
  -2   6   3     1419.26     1460.83     26.12 o
  -1   6   3       55.89       58.79      4.07 o
   0   6   3      162.46      191.83      5.06 o
   1   6   3       74.24       83.87      4.29 o
   2   6   3        5.19        9.47      3.25 o
   3   6   3      431.36      481.41      6.97 o
   4   6   3      228.05      233.45      3.57 o
   5   6   3       11.56       15.74      3.09 o
   6   6   3      343.54      348.68      6.21 o
   7   6   3       13.55       21.91      3.54 o
   8   6   3      462.83      487.68     10.33 o
   9   6   3      782.34      814.91     14.45 o
  10   6   3      305.60      320.76     11.09 o
  11   6   3       85.35       85.40      5.01 o
  12   6   3        0.99        9.48      7.94 o
 -10   7   3       12.05        9.06      4.65 o
  -9   7   3       30.16       33.56      5.03 o
  -8   7   3       14.09       22.18      4.68 o
  -7   7   3        4.11        9.54      4.54 o
  -6   7   3      103.57      106.40      4.74 o
  -5   7   3     1258.14     1254.34     44.80 o
  -4   7   3     1155.23     1155.49     35.75 o
  -3   7   3      397.64      398.04      7.53 o
  -2   7   3       18.31       17.95      4.34 o
  -1   7   3      329.97      333.19      6.14 o
   0   7   3     1909.34     2030.34     25.73 o
   1   7   3      151.00      156.82      3.90 o
   2   7   3        0.08        6.25      3.52 o
   3   7   3      360.26      399.77      4.28 o
   4   7   3     2704.42     2757.38     35.89 o
   5   7   3       96.37       99.87      2.87 o
   6   7   3       84.30       83.60      4.50 o
   7   7   3        8.13       11.20      3.52 o
   8   7   3       10.13       14.35      3.55 o
   9   7   3       60.66       60.28      3.52 o
  10   7   3       34.26       38.61      3.16 o
  11   7   3        4.65        6.52      3.17 o
  12   7   3       43.83       38.38      3.61 o
  -9   8   3       59.74       63.67      5.67 o
  -8   8   3        1.17        0.00      4.65 o
  -7   8   3        5.53        4.99      6.14 o
  -6   8   3       56.90       63.35      3.89 o
  -5   8   3       62.59       69.70      3.84 o
  -4   8   3      152.53      132.74      4.62 o
  -3   8   3      135.03      147.42      4.71 o
  -2   8   3       82.70       92.26      3.98 o
  -1   8   3       34.79       40.56      4.13 o
   0   8   3       22.07       19.02      3.21 o
   1   8   3      962.51      933.47     12.65 o
   2   8   3        1.59        8.35      2.99 o
   3   8   3       29.72       27.40      2.98 o
   4   8   3      377.79      393.18      5.49 o
   5   8   3      101.52      100.55      3.44 o
   6   8   3     1357.76     1296.48     27.02 o
   7   8   3      479.67      473.71      9.65 o
   8   8   3       62.62       64.83      4.41 o
   9   8   3      151.51      148.50      3.40 o
  10   8   3       47.41       45.00      4.06 o
  11   8   3      113.38      107.35      6.39 o
  12   8   3       17.42       10.58      4.31 o
  -9   9   3       43.25       52.39      4.34 o
  -8   9   3       20.94       20.27      4.53 o
  -7   9   3        0.08        2.62      3.69 o
  -6   9   3       11.53        9.09      4.12 o
  -5   9   3        3.21        7.27      3.95 o
  -4   9   3        0.23       -0.53      3.86 o
  -3   9   3      129.88      136.97      4.38 o
  -2   9   3        1.09        3.21      3.58 o
  -1   9   3       10.08       11.63      3.74 o
   0   9   3      460.07      475.28      5.53 o
   1   9   3      523.46      545.90      5.96 o
   2   9   3       19.02       21.11      3.06 o
   3   9   3      181.81      160.08      3.70 o
   4   9   3      188.88      191.30      6.97 o
   5   9   3       16.21       14.62      2.82 o
   6   9   3       46.68       42.08      3.20 o
   7   9   3        4.96       10.49      2.99 o
   8   9   3        3.88        4.24      3.17 o
   9   9   3       12.49       20.64      3.32 o
  10   9   3       10.42       13.03      4.21 o
  11   9   3        7.64       12.86      4.21 o
  -8  10   3       36.33       40.69      4.72 o
  -7  10   3       28.84       38.72      5.14 o
  -6  10   3       72.72       64.66      4.10 o
  -5  10   3      180.89      181.33      6.99 o
  -4  10   3       52.45       44.75      3.54 o
  -3  10   3       75.04       82.57      4.65 o
  -2  10   3      143.16      145.68      3.60 o
  -1  10   3      191.91      174.34      3.70 o
   0  10   3      118.52      110.98      3.70 o
   1  10   3      180.26      178.49      5.33 o
   2  10   3      536.50      543.60      9.88 o
   3  10   3     1552.55     1530.26     21.26 o
   4  10   3       76.83       75.16      3.17 o
   5  10   3       28.21       26.17      2.88 o
   6  10   3      125.71      137.23      5.67 o
   7  10   3      125.20      124.42      3.13 o
   8  10   3        1.58        4.17      3.29 o
   9  10   3        3.97        6.72      4.36 o
  10  10   3       32.30       33.44      4.31 o
  -7  11   3       47.07       51.55      4.18 o
  -6  11   3       31.85       33.29      3.97 o
  -5  11   3        4.60       12.45      3.97 o
  -4  11   3      158.38      148.50      5.55 o
  -3  11   3       10.07       11.80      3.96 o
  -2  11   3       16.39       16.78      3.76 o
  -1  11   3       13.59       13.70      3.34 o
   0  11   3        0.03        1.01      3.74 o
   1  11   3       47.29       48.44      3.64 o
   2  11   3        0.26        0.74      2.90 o
   3  11   3       32.70       32.38      3.14 o
   4  11   3       55.88       45.94      3.32 o
   5  11   3       20.49       26.12      3.28 o
   6  11   3        0.01       -2.61      3.01 o
   7  11   3        2.67        0.70      2.91 o
   8  11   3      158.53      151.01      3.50 o
   9  11   3       83.58       81.40      3.65 o
  -5  12   3       49.41       50.35      4.44 o
  -4  12   3       67.38       56.01      4.25 o
  -3  12   3      365.91      345.46      7.70 o
  -2  12   3       14.79       14.51      4.30 o
  -1  12   3        2.85        3.61      4.41 o
   0  12   3       29.64       35.25      3.69 o
   1  12   3      256.83      250.84      5.25 o
   2  12   3      118.35      110.01      3.33 o
   3  12   3      278.53      280.52      5.16 o
   4  12   3        0.09        0.85      3.98 o
   5  12   3       11.58       17.53      3.24 o
   6  12   3       22.02       15.68      3.63 o
   7  12   3       52.54       47.53      3.65 o
   8  12   3       25.70       32.84      3.38 o
  -4  13   3        0.13        2.09      4.63 o
  -3  13   3      131.19      122.44      7.74 o
  -2  13   3       40.30       29.82      4.53 o
  -1  13   3        0.78        3.46      3.62 o
   0  13   3        0.89        8.70      3.70 o
   1  13   3       81.73       75.68      4.27 o
   2  13   3       52.95       55.56      3.77 o
   3  13   3        6.24        5.45      3.30 o
   4  13   3        2.02        4.83      3.69 o
   5  13   3      154.11      139.19      4.98 o
   6  13   3       21.61       22.42      3.16 o
   7  13   3        7.03       13.13      3.31 o
  -1  14   3        0.19        2.34      4.43 o
   0  14   3       61.13       72.74      3.99 o
   1  14   3        5.83        9.13      4.16 o
   2  14   3        0.67        1.62      3.83 o
   3  14   3       11.44       14.37      3.39 o
   4  14   3        3.52       10.41      3.54 o
   5  14   3        4.94        7.74      3.93 o
  -2 -13   4       15.49       17.45      4.35 o
  -1 -13   4        8.70       10.90      3.61 o
   0 -13   4      103.01      104.11      3.92 o
   1 -13   4        4.48        6.42      3.94 o
  -5 -12   4       31.69       22.30      3.99 o
  -4 -12   4        4.58        4.91      3.58 o
  -3 -12   4       25.04       27.95      3.45 o
  -2 -12   4      146.28      150.75      4.39 o
  -1 -12   4       24.21       21.60      3.51 o
   0 -12   4       13.14        6.25      3.42 o
   1 -12   4       11.51       13.24      4.11 o
   2 -12   4        0.84        6.72      3.76 o
   3 -12   4       18.73       17.70      3.95 o
   4 -12   4        1.33        2.35      4.55 o
  -7 -11   4      196.22      160.10      3.77 o
  -6 -11   4       18.60       19.16      4.13 o
  -5 -11   4       71.42       72.74      3.53 o
  -4 -11   4       17.84       16.47      2.82 o
  -3 -11   4        0.08        1.14      3.33 o
  -2 -11   4        0.75        3.37      3.58 o
  -1 -11   4       37.22       29.14      3.93 o
   0 -11   4       89.69       91.74      4.11 o
   1 -11   4        1.18        4.26      3.30 o
   2 -11   4       59.56       56.30      3.80 o
   3 -11   4        4.06       10.59      3.55 o
   4 -11   4       21.08       20.26      4.42 o
   5 -11   4        0.55        4.72      4.25 o
   6 -11   4        2.63        3.43      3.74 o
  -8 -10   4        7.49       10.20      3.35 o
  -7 -10   4        0.06        0.88      3.55 o
  -6 -10   4        1.23        2.35      3.02 o
  -5 -10   4        4.95        8.91      3.53 o
  -4 -10   4        1.22        1.30      2.91 o
  -3 -10   4       14.64       23.11      2.74 o
  -2 -10   4      175.27      191.67      3.47 o
  -1 -10   4      127.89      149.92      3.57 o
   0 -10   4      722.61      668.90     13.87 o
   1 -10   4      512.96      482.78      8.63 o
   2 -10   4       31.53       28.10      3.68 o
   3 -10   4       61.55       76.06      5.63 o
   4 -10   4      621.59      647.56     11.14 o
   5 -10   4       12.64       13.33      4.20 o
   6 -10   4        1.98        1.69      3.86 o
   7 -10   4       16.83       18.15      3.68 o
  -9  -9   4       20.43       17.13      3.59 o
  -8  -9   4       50.25       54.72      3.07 o
  -7  -9   4      144.19      141.69      5.92 o
  -6  -9   4      137.31      139.09      3.52 o
  -5  -9   4        8.03        8.11      3.36 o
  -4  -9   4       28.04       25.42      3.19 o
  -3  -9   4       73.89       77.00      3.16 o
  -2  -9   4        2.52        5.47      3.02 o
  -1  -9   4      165.06      141.70      3.50 o
   0  -9   4        5.78        9.89      3.75 o
   1  -9   4       31.18       23.30      3.06 o
   2  -9   4      612.62      618.78     11.46 o
   3  -9   4        3.96        6.45      3.97 o
   4  -9   4       55.15       56.08      3.88 o
   5  -9   4       30.37       25.35      3.72 o
   6  -9   4      123.18      120.21      3.78 o
   7  -9   4        0.15       -1.51      3.46 o
   8  -9   4       75.37       69.94      4.80 o
   9  -9   4       25.09       23.61      4.95 o
  -9  -8   4        0.02        7.19      4.71 o
  -8  -8   4        7.47        6.08      3.37 o
  -7  -8   4       89.30       85.33      4.40 o
  -6  -8   4        5.94        5.11      2.85 o
  -5  -8   4       13.44       15.62      2.99 o
  -4  -8   4      189.58      194.78      3.62 o
  -3  -8   4     1137.51     1075.23     10.18 o
  -2  -8   4       21.21       16.82      3.27 o
  -1  -8   4     1061.95      969.15     19.85 o
   0  -8   4        0.07        3.11      3.78 o
   1  -8   4      658.97      683.85     13.32 o
   2  -8   4      114.86      109.74      5.44 o
   3  -8   4      608.89      625.14     11.11 o
   4  -8   4       99.73       94.15      4.05 o
   5  -8   4        5.48        8.91      4.09 o
   6  -8   4      205.73      195.60      7.43 o
   7  -8   4        2.32        5.04      4.05 o
   8  -8   4       21.07       18.61      3.81 o
   9  -8   4        2.57        1.27      4.71 o
 -10  -7   4      135.07      139.65      8.42 o
  -9  -7   4       22.10       25.80      3.40 o
  -8  -7   4        6.27        7.82      3.53 o
  -7  -7   4       33.19       40.54      3.27 o
  -6  -7   4        6.50       13.14      3.52 o
  -5  -7   4       67.19       67.21      3.67 o
  -4  -7   4        0.53        4.86      3.29 o
  -3  -7   4      136.45      143.31      3.83 o
  -2  -7   4      149.75      141.21      3.46 o
  -1  -7   4      742.12      704.44     10.88 o
   0  -7   4        0.84        1.53      3.32 o
   1  -7   4        9.63       12.84      3.46 o
   2  -7   4      200.11      240.03      4.15 o
   3  -7   4      138.02      144.45      4.32 o
   4  -7   4      289.75      277.49      5.95 o
   5  -7   4      255.71      259.40      8.59 o
   6  -7   4      337.31      366.21     14.06 o
   7  -7   4      111.20      106.41      5.82 o
   8  -7   4        1.61       10.39      4.06 o
   9  -7   4      306.39      284.96     14.76 o
  10  -7   4       33.32       39.63      4.84 o
 -11  -6   4       13.86       19.30      3.43 o
 -10  -6   4      139.07      151.96      4.38 o
  -9  -6   4       40.85       43.36      3.25 o
  -8  -6   4      213.95      205.46      8.11 o
  -7  -6   4        1.67        4.83      3.25 o
  -6  -6   4       45.90       51.92      3.62 o
  -5  -6   4      543.47      505.45      9.02 o
  -4  -6   4      275.49      277.48      6.64 o
  -3  -6   4       21.40       27.50      3.00 o
  -2  -6   4      510.65      546.22      9.90 o
  -1  -6   4      679.94      663.60      7.64 o
   0  -6   4      967.51      963.53     12.77 o
   1  -6   4      666.56      685.92     10.05 o
   2  -6   4       19.72       26.42      3.94 o
   3  -6   4      612.87      619.60     10.27 o
   4  -6   4       54.31       51.43      4.67 o
   5  -6   4       15.38       11.99      3.70 o
   6  -6   4       66.25       66.83      6.60 o
   7  -6   4        0.55        6.62      4.40 o
   8  -6   4        0.38       -0.47      4.41 o
   9  -6   4       22.04       29.61      4.48 o
  10  -6   4        0.12        2.69      4.63 o
  11  -6   4        9.93       11.26      4.32 o
 -11  -5   4        6.91        6.23      4.39 o
 -10  -5   4        2.27        3.61      3.47 o
  -9  -5   4        0.01       -3.69      3.37 o
  -8  -5   4       54.61       62.36      3.60 o
  -7  -5   4       53.64       50.56      3.52 o
  -6  -5   4        0.40        2.37      2.91 o
  -5  -5   4        1.75        7.45      3.05 o
  -4  -5   4      750.32      680.55      7.89 o
  -3  -5   4      613.52      520.22      6.00 o
  -2  -5   4     1132.20     1131.37     12.57 o
  -1  -5   4       18.87       32.11      3.27 o
   0  -5   4     1975.09     2055.42     32.50 o
   1  -5   4      466.34      456.62      7.28 o
   3  -5   4      353.16      439.81      7.23 o
   4  -5   4      304.41      324.62     12.16 o
   5  -5   4      174.37      155.03      5.96 o
   6  -5   4       56.20       74.36      7.40 o
   7  -5   4      392.52      393.91     18.01 o
   8  -5   4        1.74        9.43      4.37 o
   9  -5   4       31.51       32.04      4.48 o
  10  -5   4      106.00      100.68      4.80 o
  11  -5   4        1.64       -3.14      4.29 o
 -11  -4   4        6.54       11.73      3.85 o
 -10  -4   4       16.34       17.89      4.04 o
  -9  -4   4        8.04       10.26      3.56 o
  -8  -4   4     1362.18     1349.13     44.81 o
  -7  -4   4        3.90        8.90      3.79 o
  -6  -4   4      524.37      518.43     19.02 o
  -5  -4   4      142.99      128.46      4.69 o
  -4  -4   4      564.12      532.40      8.76 o
  -3  -4   4      774.66      786.96     14.13 o
  -2  -4   4      202.42      219.31      3.81 o
  -1  -4   4      193.69      210.16      3.86 o
   0  -4   4        0.43        2.64      4.04 o
   1  -4   4       10.61       10.23      4.02 o
   2  -4   4      722.94      788.92     10.00 o
   3  -4   4       29.51       25.36      4.75 o
   4  -4   4      288.50      326.09     19.19 o
   5  -4   4        0.92        4.23      3.69 o
   6  -4   4      182.43      174.08      7.40 o
   7  -4   4      573.32      556.06     25.48 o
   8  -4   4      161.46      159.86      7.65 o
   9  -4   4       32.22       32.68      3.97 o
  10  -4   4       39.38       42.82      4.90 o
  11  -4   4      147.08      151.45      7.75 o
  12  -4   4      130.64      123.79      4.12 o
 -11  -3   4        6.14        9.91      3.35 o
 -10  -3   4        7.58       12.57      3.58 o
  -9  -3   4        9.28       11.86      3.08 o
  -8  -3   4       84.93       90.66      3.91 o
  -7  -3   4      111.32      120.85      5.27 o
  -6  -3   4      236.80      217.57      7.71 o
  -5  -3   4     1432.10     1528.21     49.08 o
  -3  -3   4      288.88      266.00      5.52 o
  -2  -3   4      496.69      530.05      6.23 o
  -1  -3   4      999.43     1074.58     11.69 o
   0  -3   4      835.56      915.60     13.55 o
   1  -3   4     9707.64    10659.61    135.86 o
   2  -3   4     2690.97     2610.98     36.93 o
   3  -3   4     1728.33     1629.05     57.55 o
   4  -3   4     1757.65     1881.82     81.21 o
   5  -3   4       14.01       14.75      4.30 o
   6  -3   4      165.46      171.58      7.27 o
   7  -3   4      274.23      255.44     11.11 o
   8  -3   4       36.88       33.22      3.87 o
   9  -3   4       29.88       33.94      3.91 o
  10  -3   4      182.38      189.67      4.87 o
  11  -3   4       73.68       83.85      4.09 o
  12  -3   4        1.10        2.48      4.81 o
 -12  -2   4        3.47        5.95      3.26 o
 -11  -2   4      219.75      232.91     10.28 o
 -10  -2   4      294.53      294.72      5.07 o
  -9  -2   4       61.22       65.50      3.52 o
  -8  -2   4       87.98       81.99      3.60 o
  -7  -2   4      175.47      173.44      7.00 o
  -6  -2   4       46.77       40.04      3.42 o
  -5  -2   4       56.07       53.09      3.37 o
  -4  -2   4       48.53       46.18      3.76 o
  -3  -2   4      369.32      384.46      8.00 o
  -2  -2   4       87.85       73.77      3.73 o
  -1  -2   4      260.40      257.42      4.67 o
   0  -2   4     1016.72     1110.19     20.41 o
   1  -2   4        1.42        7.26      6.30 o
   2  -2   4        4.75        2.71      5.02 o
   3  -2   4     5687.02     5744.59    211.55 o
   4  -2   4     2102.18     2051.01    103.56 o
   5  -2   4      613.62      630.67     26.85 o
   6  -2   4       58.13       63.48      5.25 o
   7  -2   4      172.71      166.38      6.27 o
   8  -2   4       14.63       19.03      5.54 o
   9  -2   4      477.29      466.23      5.46 o
  10  -2   4       14.87       16.72      3.44 o
  11  -2   4      215.97      198.85      4.73 o
  12  -2   4       44.45       44.22      5.81 o
  13  -2   4        4.15        9.30      4.68 o
 -12  -1   4       23.09       26.77      4.06 o
 -11  -1   4       33.15       28.10      4.28 o
 -10  -1   4       52.31       52.76      3.53 o
  -9  -1   4        4.63        3.48      3.96 o
  -8  -1   4       33.38       41.07      4.05 o
  -7  -1   4      300.12      289.45      6.60 o
  -6  -1   4     3118.69     2908.96     62.02 o
  -5  -1   4     1746.85     1752.14     39.20 o
  -4  -1   4      828.07      793.04     19.74 o
  -3  -1   4      625.66      611.55     18.04 o
  -2  -1   4       54.47       33.75      4.41 o
  -1  -1   4     4665.58     4544.47    131.16 o
   0  -1   4      961.91     1005.52     40.21 o
   1  -1   4      104.96      123.07      9.07 o
   2  -1   4     1451.07     1538.12     58.83 o
   3  -1   4      159.55      157.90      9.49 o
   4  -1   4       20.22       20.40      5.02 o
   5  -1   4        0.49        3.03      5.82 o
   6  -1   4      234.53      228.67     10.59 o
   7  -1   4      349.45      329.80      9.60 o
   8  -1   4        2.58        4.11      7.56 o
   9  -1   4      206.76      191.79      6.55 o
  10  -1   4      550.85      523.73     13.13 o
  11  -1   4        0.14        8.28      3.99 o
  12  -1   4        7.34       11.30      4.18 o
  13  -1   4        1.27        3.29      4.50 o
 -12   0   4       79.12       78.20      4.35 o
 -11   0   4       14.13       15.74      4.03 o
 -10   0   4        7.55        3.74      4.86 o
  -9   0   4       14.57       11.81      3.65 o
  -8   0   4      247.59      249.19      3.79 o
  -7   0   4      193.92      178.46      3.93 o
  -6   0   4      221.28      236.80      7.74 o
  -5   0   4      620.62      602.81     17.18 o
  -4   0   4     2637.59     2518.26     77.55 o
  -3   0   4      995.48      994.50     21.28 o
  -2   0   4      145.30      144.37      5.95 o
  -1   0   4     2205.71     2082.01     59.46 o
   0   0   4    15323.51    15353.90     48.07 o
   1   0   4     2522.50     2704.54     33.88 o
   2   0   4     9311.70     9564.71    305.71 o
   3   0   4     8140.04     7991.17    264.70 o
   4   0   4     4676.04     4872.91    188.68 o
   5   0   4        0.68        6.95      4.74 o
   6   0   4     2692.34     2833.73    101.99 o
   7   0   4      730.12      706.08     23.99 o
   8   0   4      110.71      102.75      5.21 o
   9   0   4      851.37      799.61     29.84 o
  10   0   4        0.11        8.21      5.06 o
  11   0   4      385.65      375.56     21.31 o
  12   0   4       14.84       18.53      4.87 o
  13   0   4        2.11        4.07      5.15 o
 -12   1   4        5.71        8.18      3.99 o
 -11   1   4       24.42       24.74      3.96 o
 -10   1   4        1.64        4.28      3.46 o
  -9   1   4        1.78        0.32      4.62 o
  -8   1   4      631.24      588.75      4.96 o
  -7   1   4       62.02       55.37      4.68 o
  -6   1   4        5.12       13.03      4.18 o
  -5   1   4       78.79       77.17      3.99 o
  -4   1   4      669.89      609.97     13.96 o
  -3   1   4     2087.50     2057.47     58.23 o
  -2   1   4       25.64       17.80      5.66 o
  -1   1   4       32.97       37.56      5.76 o
   0   1   4     3967.98     4002.46     24.53 o
   1   1   4      624.86      639.21      8.38 o
   2   1   4       22.03       19.82      6.05 o
   3   1   4     1560.59     1561.62     33.30 o
   4   1   4      860.47      880.77     17.02 o
   5   1   4     3510.67     3652.02    118.43 o
   6   1   4      439.34      451.26     13.11 o
   7   1   4      505.73      481.24     17.75 o
   8   1   4       33.05       27.50      3.56 o
   9   1   4       26.29       21.30      4.46 o
  10   1   4       50.24       52.41      4.51 o
  11   1   4      459.95      482.22     14.44 o
  12   1   4        3.43        1.00      4.65 o
  13   1   4        2.11        8.91      3.67 o
 -11   2   4        7.54        7.09      3.68 o
 -10   2   4      174.48      175.10      6.21 o
  -9   2   4      317.27      314.55     11.64 o
  -8   2   4      373.95      353.52      8.29 o
  -7   2   4      955.03      912.71     25.03 o
  -6   2   4      241.00      261.53     10.34 o
  -5   2   4     1039.63      939.10     38.51 o
  -4   2   4    15448.17    15406.08    731.85 o
  -3   2   4    17045.05    17091.80    892.44 o
  -2   2   4     8135.21     8615.39    257.28 o
  -1   2   4     6014.50     6068.80    118.95 o
   1   2   4     5106.96     5385.79     60.87 o
   2   2   4     6411.85     6512.69    156.83 o
   3   2   4      682.18      667.99     14.24 o
   4   2   4       24.14       32.28      4.80 o
   5   2   4     1833.56     1999.90     33.04 o
   6   2   4       31.11       22.65      3.44 o
   7   2   4      218.52      205.61      8.20 o
   8   2   4       15.07       18.29      3.62 o
   9   2   4      141.87      136.42      7.31 o
  10   2   4       23.19       25.54      3.28 o
  11   2   4       25.51       25.99      3.41 o
  12   2   4       64.52       66.83      5.82 o
  13   2   4       10.84       10.57      3.56 o
 -11   3   4        0.51        4.10      3.99 o
 -10   3   4        9.20       19.48      4.54 o
  -9   3   4        6.50       11.64      4.19 o
  -8   3   4      106.01      103.88      5.38 o
  -7   3   4       43.67       48.56      4.37 o
  -6   3   4        0.89       -2.37      4.38 o
  -5   3   4       10.53       11.18      4.34 o
  -4   3   4      274.63      248.40      9.54 o
  -3   3   4      175.79      177.12     10.38 o
  -2   3   4       10.50        7.47      5.57 o
  -1   3   4      197.74      236.45      5.98 o
   0   3   4      329.43      332.71      6.95 o
   1   3   4     2251.74     2394.41     36.20 o
   2   3   4      251.78      240.51      4.89 o
   3   3   4      247.69      268.10      6.21 o
   4   3   4      420.50      437.86     14.40 o
   5   3   4     1565.38     1624.45     23.80 o
   6   3   4     3324.30     3343.18     60.52 o
   7   3   4        9.80       10.38      3.29 o
   8   3   4      105.69       84.85      3.79 o
   9   3   4      329.00      313.02     11.42 o
  10   3   4      360.46      375.17     12.46 o
  11   3   4       42.03       42.29      5.35 o
  12   3   4       88.71      105.58      7.63 o
  13   3   4       12.34       11.83      4.10 o
 -11   4   4       19.21       26.42      4.02 o
 -10   4   4      134.81      137.44      4.62 o
  -9   4   4      183.39      175.99      5.24 o
  -8   4   4     1199.39     1174.14     48.57 o
  -7   4   4     1386.62     1422.67     63.72 o
  -6   4   4      129.12      112.07      4.82 o
  -5   4   4       75.72       98.29      4.86 o
  -4   4   4      674.52      748.79     20.83 o
  -3   4   4       85.72      108.75     14.06 o
  -2   4   4       26.54       19.46      4.41 o
  -1   4   4      799.16      922.56     10.53 o
   0   4   4     3148.33     3349.73     23.78 o
   1   4   4      925.81      888.30     14.25 o
   2   4   4      587.55      584.85      9.09 o
   3   4   4       47.10       52.57      3.55 o
   4   4   4     1726.69     1628.64     38.52 o
   5   4   4      583.59      612.23      9.78 o
   6   4   4       93.00       93.23      3.46 o
   7   4   4       10.65       18.30      3.23 o
   8   4   4        6.71        8.43      3.43 o
   9   4   4      491.87      487.70     14.36 o
  10   4   4       13.47       18.52      3.31 o
  11   4   4      194.27      209.86      8.68 o
  12   4   4       10.27        4.37      3.55 o
  13   4   4       59.80       60.34      3.71 o
 -11   5   4        0.01        3.93      4.89 o
 -10   5   4        0.29        6.38      4.74 o
  -9   5   4      107.14       99.85      6.27 o
  -8   5   4       92.95       96.97      4.05 o
  -7   5   4      100.91      108.64      7.84 o
  -6   5   4       84.82      105.71      4.83 o
  -5   5   4       85.15       86.97      4.38 o
  -4   5   4      202.34      193.58     10.89 o
  -3   5   4       21.81       30.38      4.00 o
  -2   5   4      332.01      318.30      6.58 o
  -1   5   4      370.64      398.22      7.63 o
   0   5   4     1582.46     1666.40     24.97 o
   1   5   4      135.27      133.63      4.21 o
   2   5   4      567.93      544.04     10.17 o
   3   5   4    17835.00    19130.79     43.74 o
   5   5   4      539.14      608.59     13.21 o
   6   5   4       30.86       53.76      3.66 o
   7   5   4     1903.18     1891.24     25.63 o
   8   5   4     1130.90     1126.59     20.15 o
   9   5   4      343.01      335.66      7.71 o
  10   5   4        7.79        8.76      3.65 o
  11   5   4       90.43       97.39      8.68 o
  12   5   4       34.80       37.79      4.60 o
  13   5   4        1.10       -1.35      3.74 o
 -10   6   4       29.05       29.89      4.59 o
  -9   6   4        0.08        4.48      4.60 o
  -8   6   4       29.69       40.99      4.81 o
  -7   6   4      115.93      142.24      5.13 o
  -6   6   4       82.67       86.35      4.58 o
  -5   6   4      401.18      393.30     16.82 o
  -4   6   4       40.46       46.31      4.49 o
  -3   6   4      110.45      117.93      4.35 o
  -2   6   4      881.25      921.56     19.09 o
  -1   6   4       24.17       23.89      3.71 o
   0   6   4      847.77      880.20      8.76 o
   1   6   4      192.47      203.90      3.79 o
   2   6   4        5.85        8.11      3.40 o
   3   6   4       70.62       76.85      3.48 o
   4   6   4      521.88      520.29     10.87 o
   5   6   4        1.84        2.31      2.77 o
   6   6   4      315.31      324.13      6.29 o
   7   6   4       23.93       18.37      3.88 o
   8   6   4       24.50       24.84      3.79 o
   9   6   4      167.87      147.95      4.07 o
  10   6   4      125.70      145.20      6.70 o
  11   6   4       90.13      102.60      4.21 o
  12   6   4        1.85        9.57      3.69 o
 -10   7   4        6.55       12.17      4.60 o
  -9   7   4       77.59       74.58      4.67 o
  -8   7   4       48.33       49.07      4.83 o
  -7   7   4      180.01      185.39      9.69 o
  -6   7   4       55.10       38.83      6.45 o
  -5   7   4      128.85      126.27      4.23 o
  -4   7   4       33.30       38.30      4.21 o
  -3   7   4        1.39        4.49      4.46 o
  -2   7   4       81.96       96.60      4.06 o
  -1   7   4      974.30      915.98     15.35 o
   0   7   4      715.64      674.07      8.01 o
   1   7   4     1676.71     1702.19     25.44 o
   2   7   4      296.97      321.82      5.89 o
   3   7   4      688.68      692.68     12.56 o
   4   7   4       26.03       30.64      3.27 o
   5   7   4      178.05      176.86      5.67 o
   6   7   4       81.94       71.75      3.41 o
   7   7   4      378.55      377.19      6.70 o
   8   7   4      535.41      515.06      5.80 o
   9   7   4      195.26      198.28      5.72 o
  10   7   4       16.15       13.25      3.02 o
  11   7   4      101.64      119.75      6.06 o
  12   7   4        0.01        6.87      4.19 o
  -9   8   4        0.00        9.23      4.73 o
  -8   8   4      132.61      128.50      9.79 o
  -7   8   4        0.05        6.14      3.99 o
  -6   8   4       12.91       22.95      3.96 o
  -5   8   4       57.66       50.99      3.90 o
  -4   8   4        5.82       10.14      3.94 o
  -3   8   4        2.20        3.30      3.98 o
  -2   8   4        0.28        1.69      3.63 o
  -1   8   4      274.33      281.11      4.50 o
   0   8   4       27.68       40.61      3.35 o
   1   8   4      149.78      158.79      4.38 o
   2   8   4       21.90       14.89      2.98 o
   3   8   4      681.08      672.62      8.58 o
   4   8   4      410.87      403.49      7.97 o
   5   8   4        0.39        7.69      3.10 o
   6   8   4      836.68      781.42     15.38 o
   7   8   4      409.93      390.36      7.76 o
   8   8   4      386.56      382.35      8.48 o
   9   8   4       12.07       11.99      3.55 o
  10   8   4      214.97      224.83      4.84 o
  11   8   4        1.49        3.99      3.38 o
  12   8   4       22.88       13.65      3.39 o
  -8   9   4      220.95      221.44      6.54 o
  -7   9   4      132.74      124.20      5.07 o
  -6   9   4        5.81        8.22      4.13 o
  -5   9   4      106.59      117.95      4.31 o
  -4   9   4        1.89        1.24      3.58 o
  -3   9   4        3.46        4.96      3.87 o
  -2   9   4       47.87       48.34      4.32 o
  -1   9   4      233.31      227.58      4.06 o
   0   9   4      894.08      904.03     18.15 o
   1   9   4       92.35       97.38      3.47 o
   2   9   4      365.90      346.37      8.00 o
   3   9   4       21.69       25.98      3.11 o
   4   9   4       20.02       26.95      2.91 o
   5   9   4      271.17      269.87      4.29 o
   6   9   4        2.34        1.80      3.34 o
   7   9   4       28.67       29.74      3.22 o
   8   9   4        6.02        8.30      2.84 o
   9   9   4        3.82        7.27      3.59 o
  10   9   4        1.55       -0.13      3.03 o
  11   9   4        6.78       12.99      3.50 o
  -8  10   4       16.83       21.51      4.92 o
  -7  10   4       92.48       93.60      6.18 o
  -6  10   4       10.39       16.48      4.61 o
  -5  10   4       89.77       83.63      3.92 o
  -4  10   4       37.18       48.34      4.43 o
  -3  10   4      208.79      186.37      4.33 o
  -2  10   4       92.49      100.38      3.78 o
  -1  10   4        8.00       11.82      3.40 o
   0  10   4       75.63       92.29      4.29 o
   1  10   4      229.24      218.41      5.11 o
   2  10   4       49.93       67.64      3.32 o
   3  10   4      403.61      397.69      9.39 o
   4  10   4      630.89      614.35      8.32 o
   5  10   4      576.32      565.08     11.78 o
   6  10   4       10.39       12.90      2.98 o
   7  10   4       86.50       78.87      3.42 o
   8  10   4        2.03        5.82      3.23 o
   9  10   4       26.50       33.37      4.04 o
  10  10   4      128.16      126.32      5.72 o
  -7  11   4       27.44       17.65      4.49 o
  -6  11   4        7.20        3.57      4.08 o
  -5  11   4        0.37        0.71      3.85 o
  -4  11   4      134.50      122.99      6.25 o
  -3  11   4      103.35      113.00      4.20 o
  -2  11   4       71.97       90.49      5.19 o
  -1  11   4        9.70       10.24      3.40 o
   0  11   4       24.14       33.05      5.39 o
   1  11   4       17.10       16.91      3.45 o
   2  11   4       19.72       25.66      3.25 o
   3  11   4        2.57        1.87      3.22 o
   4  11   4       12.56       12.90      3.23 o
   5  11   4       24.69       27.31      3.25 o
   6  11   4        0.71        4.66      3.00 o
   7  11   4        6.80        6.52      2.96 o
   8  11   4       49.70       56.53      3.75 o
   9  11   4        0.98       10.94      3.74 o
  10  11   4      118.57      126.91      7.34 o
  -5  12   4       28.01       22.44      4.36 o
  -4  12   4       13.69       23.91      4.81 o
  -3  12   4      120.14      108.26      4.31 o
  -2  12   4        0.61        2.40      3.56 o
  -1  12   4       71.34       73.86      4.15 o
   0  12   4       46.86       39.36      4.10 o
   1  12   4       89.67       95.19      4.07 o
   2  12   4      170.44      166.22      4.35 o
   3  12   4      360.21      324.81      7.64 o
   4  12   4       27.72       26.10      2.92 o
   5  12   4        6.16        7.35      3.32 o
   6  12   4       44.38       53.53      3.41 o
   7  12   4      136.93      141.79      3.47 o
   8  12   4        7.92        4.84      4.13 o
   9  12   4       17.14       14.93      3.34 o
  -4  13   4       23.19       18.29      4.43 o
  -3  13   4       22.24       19.26      4.75 o
  -2  13   4        0.01        1.40      3.77 o
  -1  13   4        0.22        5.78      4.64 o
   0  13   4       19.67       14.22      3.41 o
   1  13   4        9.03       10.85      3.59 o
   2  13   4       47.24       40.48      3.77 o
   3  13   4       12.09       15.34      3.63 o
   4  13   4        4.90        8.91      3.57 o
   5  13   4       76.34       68.79      3.18 o
   6  13   4       13.94       12.08      3.50 o
   7  13   4        3.50        4.59      3.34 o
  -1  14   4       81.35       83.12      4.13 o
   0  14   4        1.82        7.91      4.51 o
   1  14   4       11.35       16.35      4.51 o
   2  14   4       12.39       13.58      4.14 o
   3  14   4        1.48        2.66      3.32 o
   4  14   4       13.06       12.42      3.39 o
   5  14   4        6.29        7.20      3.55 o
  -4 -12   5        3.34        5.98      3.40 o
  -3 -12   5       47.65       42.94      3.89 o
  -2 -12   5       60.53       53.84      3.92 o
  -1 -12   5        3.57        7.04      4.10 o
   0 -12   5       83.64       74.75      3.66 o
   1 -12   5       13.34        8.10      3.14 o
   2 -12   5       53.73       60.01      4.01 o
   3 -12   5        0.26        1.52      4.38 o
   4 -12   5        0.31        6.95      3.70 o
  -6 -11   5       13.06       16.52      3.35 o
  -5 -11   5       13.71       18.11      3.84 o
  -4 -11   5       27.33       30.77      3.21 o
  -3 -11   5      283.34      273.21      3.94 o
  -2 -11   5       26.07       20.45      3.66 o
  -1 -11   5       65.51       74.76      4.18 o
   0 -11   5       22.29       31.47      3.68 o
   1 -11   5       15.80       12.53      3.43 o
   2 -11   5        2.05        4.81      3.43 o
   3 -11   5       17.07       10.27      4.21 o
   4 -11   5       11.57       12.81      3.84 o
   5 -11   5        2.99        7.59      4.00 o
   6 -11   5       35.49       36.35      4.16 o
  -7 -10   5        8.61       18.55      3.88 o
  -6 -10   5       17.05       18.68      3.70 o
  -5 -10   5       19.61       15.47      4.02 o
  -4 -10   5       34.80       48.37      3.00 o
  -3 -10   5       58.65       62.70      3.22 o
  -2 -10   5       35.30       22.83      3.55 o
  -1 -10   5       16.02       24.20      3.57 o
   0 -10   5      238.29      240.15      5.11 o
   1 -10   5        0.26        2.96      3.47 o
   2 -10   5       63.71       61.99      4.02 o
   3 -10   5       40.00       35.12      4.81 o
   4 -10   5        0.00        0.56      4.62 o
   5 -10   5       37.90       41.22      4.45 o
   6 -10   5      242.60      241.66      7.18 o
   7 -10   5       19.90       20.03      4.09 o
  -8  -9   5       32.38       25.12      3.26 o
  -7  -9   5        0.31        7.84      3.26 o
  -6  -9   5        7.02        7.33      3.06 o
  -5  -9   5       38.38       34.41      2.93 o
  -4  -9   5      151.81      162.58      4.20 o
  -3  -9   5       12.40       16.16      3.07 o
  -2  -9   5       12.35       15.88      3.23 o
  -1  -9   5       72.68       87.33      4.02 o
   0  -9   5      214.38      184.73      5.68 o
   1  -9   5        1.52        6.03      4.51 o
   2  -9   5       10.16       11.15      3.26 o
   3  -9   5       50.58       53.54      4.60 o
   4  -9   5      267.83      242.80      6.39 o
   5  -9   5       89.93       83.86      6.43 o
   6  -9   5       27.09       31.52      4.14 o
   7  -9   5        0.00       -0.84      3.61 o
   8  -9   5       73.92       69.35      4.14 o
  -9  -8   5       13.89       18.59      3.91 o
  -8  -8   5       43.81       44.17      3.67 o
  -7  -8   5      410.93      382.13      8.22 o
  -6  -8   5       79.58       85.23      3.75 o
  -5  -8   5        4.44        6.93      3.13 o
  -4  -8   5       16.36       13.29      3.42 o
  -3  -8   5       49.95       56.10      3.26 o
  -2  -8   5      723.33      716.03      8.01 o
  -1  -8   5      691.25      711.10      5.80 o
   0  -8   5        3.04        4.85      3.21 o
   1  -8   5      247.40      223.53      4.04 o
   2  -8   5        2.24        7.52      3.83 o
   3  -8   5        5.89        9.07      3.60 o
   4  -8   5      236.17      253.37      5.08 o
   5  -8   5       46.12       51.76      4.40 o
   6  -8   5      236.55      235.19      8.61 o
   7  -8   5        0.05        3.70      4.02 o
   8  -8   5        4.32        0.14      4.20 o
   9  -8   5        4.67        5.61      4.84 o
 -10  -7   5       70.21       66.69      5.38 o
  -9  -7   5        6.57        6.65      3.19 o
  -8  -7   5       80.07       80.66      4.70 o
  -7  -7   5       36.68       41.25      3.32 o
  -6  -7   5       28.50       30.15      3.01 o
  -5  -7   5       47.63       46.70      3.23 o
  -4  -7   5        8.39       11.65      2.88 o
  -3  -7   5      415.10      381.32      6.88 o
  -2  -7   5       78.24       71.18      3.43 o
  -1  -7   5      127.82      136.54      5.59 o
   0  -7   5      187.26      183.38      4.59 o
   1  -7   5       17.31       18.04      3.67 o
   2  -7   5        3.71        5.33      3.82 o
   3  -7   5      490.76      504.54     14.25 o
   4  -7   5      489.58      478.38     10.45 o
   5  -7   5        7.57       12.60      5.45 o
   6  -7   5      133.95      146.44     15.59 o
   7  -7   5      597.33      566.81     27.27 o
   8  -7   5      316.71      294.40     11.73 o
   9  -7   5        1.29        2.38      4.07 o
  10  -7   5      109.73       82.73      6.03 o
 -10  -6   5       19.79       25.61      3.34 o
  -9  -6   5      157.34      167.22      8.83 o
  -8  -6   5        0.49        2.37      2.76 o
  -7  -6   5        0.39        6.61      3.86 o
  -6  -6   5      668.47      652.66     16.30 o
  -5  -6   5      123.65      120.42      3.71 o
  -4  -6   5       85.49       85.49      3.21 o
  -3  -6   5      154.69      157.94      3.90 o
  -2  -6   5       73.21       70.34      2.95 o
  -1  -6   5     2523.32     2511.10     24.87 o
   0  -6   5      224.13      205.88      4.00 o
   1  -6   5       63.34       70.32      3.70 o
   2  -6   5      186.99      177.47      4.84 o
   3  -6   5       68.70       64.15      4.15 o
   4  -6   5      191.08      216.55      8.02 o
   5  -6   5        9.79       12.81      3.97 o
   6  -6   5       35.65       25.66      4.14 o
   7  -6   5      210.97      205.92      8.29 o
   8  -6   5        3.12        7.62      4.41 o
   9  -6   5        5.94        9.97      4.46 o
  10  -6   5       20.33       20.06      4.64 o
  11  -6   5       66.81       57.60      4.53 o
 -11  -5   5       16.78       17.13      3.86 o
 -10  -5   5        0.42        7.53      3.84 o
  -9  -5   5       16.59       18.11      3.32 o
  -8  -5   5       20.02       29.20      3.70 o
  -7  -5   5        0.54        7.11      3.86 o
  -6  -5   5       43.70       48.05      3.36 o
  -5  -5   5       92.38       90.82      3.66 o
  -4  -5   5        4.61       13.16      3.54 o
  -3  -5   5       20.53       21.02      3.56 o
  -2  -5   5      151.92      130.04      3.44 o
  -1  -5   5      594.13      599.52      8.69 o
   0  -5   5     3560.95     3675.67     48.05 o
   1  -5   5     1476.91     1576.06     14.42 o
   2  -5   5      750.50      742.72     12.41 o
   3  -5   5      518.77      570.10     12.06 o
   4  -5   5       31.98       20.98      3.92 o
   5  -5   5        9.35       11.89      3.93 o
   6  -5   5      657.14      640.44     31.64 o
   7  -5   5       15.49        9.82      3.89 o
   8  -5   5      161.22      157.72      9.34 o
   9  -5   5       95.76       97.73      4.18 o
  10  -5   5        0.88        3.48      4.15 o
  11  -5   5       81.41       82.55      4.30 o
 -11  -4   5        1.04       -1.24      3.43 o
 -10  -4   5       14.18       16.34      3.66 o
  -9  -4   5       21.45       26.50      3.74 o
  -8  -4   5      572.53      544.29     16.42 o
  -7  -4   5       83.55       83.51      4.38 o
  -6  -4   5      286.58      270.17      9.72 o
  -5  -4   5        5.06        1.40      2.76 o
  -4  -4   5     1180.26     1082.73     24.91 o
  -3  -4   5      432.37      435.22      6.79 o
  -2  -4   5       16.73       15.07      3.60 o
  -1  -4   5        0.01        1.69      3.11 o
   0  -4   5      153.00      176.98      4.14 o
   1  -4   5        0.01        2.52      3.42 o
   2  -4   5       63.92       67.27      4.47 o
   3  -4   5       49.06       56.20      4.27 o
   4  -4   5      361.51      395.97     16.77 o
   5  -4   5      198.69      215.08      9.66 o
   6  -4   5        0.02        0.41      4.38 o
   7  -4   5      109.15      109.53      6.29 o
   8  -4   5       22.51       25.46      3.64 o
   9  -4   5       16.14       25.03      4.51 o
  10  -4   5        1.93        0.40      4.13 o
  11  -4   5       20.19       31.95      4.74 o
  12  -4   5       23.85       28.45      4.42 o
 -11  -3   5      118.21      126.41      5.51 o
 -10  -3   5        6.10       12.46      4.09 o
  -9  -3   5        6.06        9.77      3.96 o
  -8  -3   5      310.65      329.37     14.19 o
  -7  -3   5        0.04        2.86      3.71 o
  -6  -3   5        5.89        5.12      3.53 o
  -5  -3   5        1.33        8.28      3.83 o
  -4  -3   5     1362.01     1366.67     38.26 o
  -3  -3   5      777.14      800.28     15.93 o
  -2  -3   5      183.97      183.08      3.71 o
  -1  -3   5     1616.78     1630.88     19.80 o
   0  -3   5      196.76      162.43      4.00 o
   2  -3   5     1248.08     1307.74     15.81 o
   3  -3   5     1239.14     1371.10     48.55 o
   4  -3   5       34.15       37.84      5.32 o
   5  -3   5     1585.99     1590.17     65.82 o
   6  -3   5     1932.28     1856.62     86.73 o
   7  -3   5        3.67        5.54      4.00 o
   8  -3   5      525.93      491.71     15.51 o
   9  -3   5      321.82      331.41      5.46 o
  10  -3   5        0.06        3.42      3.96 o
  11  -3   5       10.77       16.40      4.62 o
  12  -3   5        0.92       -2.91      3.70 o
 -11  -2   5      179.13      180.46      7.77 o
 -10  -2   5      315.08      299.32     10.57 o
  -9  -2   5       71.30       68.30      3.49 o
  -8  -2   5        4.31        5.99      3.86 o
  -7  -2   5      133.06      142.36      3.78 o
  -6  -2   5        0.60        1.59      3.28 o
  -5  -2   5      193.99      205.74      4.81 o
  -4  -2   5        4.19        5.00      3.82 o
  -3  -2   5      135.90      126.36      3.80 o
  -2  -2   5      507.69      492.71      9.65 o
  -1  -2   5     1093.83     1074.61     24.04 o
   0  -2   5       34.73       18.28      4.68 o
   1  -2   5     4307.51     4492.98     73.45 o
   2  -2   5       21.19       12.28      4.88 o
   3  -2   5     1627.87     1724.31     75.67 o
   4  -2   5        6.44       11.63      4.98 o
   5  -2   5     2120.92     2155.37     64.35 o
   6  -2   5      818.85      829.04     27.25 o
   7  -2   5     1471.93     1331.94     42.07 o
   8  -2   5        5.50        5.82      4.55 o
   9  -2   5      245.92      231.47      5.59 o
  10  -2   5      103.00       92.90      4.19 o
  11  -2   5       54.43       49.69      3.70 o
  12  -2   5        1.88       10.62      4.19 o
  13  -2   5        0.00        4.28      4.06 o
 -11  -1   5      220.28      236.92      7.71 o
 -10  -1   5        4.66        1.75      4.70 o
  -9  -1   5        0.98        0.40      3.76 o
  -8  -1   5     1143.87     1100.96     33.42 o
  -7  -1   5        2.49       -1.98      3.29 o
  -6  -1   5      323.33      316.63      5.08 o
  -5  -1   5       50.80       48.93      3.69 o
  -4  -1   5      737.49      652.63     18.19 o
  -3  -1   5     3307.46     2987.94     89.14 o
  -2  -1   5     1173.56     1025.50     32.35 o
  -1  -1   5     3922.02     3926.03    117.07 o
   0  -1   5        2.26        3.37      4.76 o
   1  -1   5      154.47      196.71      7.22 o
   2  -1   5      742.53      796.79      8.46 o
   3  -1   5     4564.23     4622.66    203.48 o
   4  -1   5        4.98        3.14      4.33 o
   5  -1   5      673.19      670.06     21.88 o
   6  -1   5      398.78      376.35     16.99 o
   7  -1   5       34.23       31.46      5.27 o
   8  -1   5      471.08      444.32     19.62 o
   9  -1   5       49.20       43.68      4.56 o
  10  -1   5      156.89      140.37      4.72 o
  11  -1   5        7.85        4.96      4.46 o
  12  -1   5       15.20       17.19      4.02 o
  13  -1   5        0.59        3.74      4.04 o
 -11   0   5        1.38        3.03      3.85 o
 -10   0   5      192.93      200.01      4.90 o
  -9   0   5      147.35      156.78      4.59 o
  -8   0   5      210.37      197.83      4.24 o
  -7   0   5        0.07        1.37      3.32 o
  -6   0   5       78.13       76.26      3.80 o
  -5   0   5        5.38        7.48      3.38 o
  -4   0   5        4.59        6.34      4.03 o
  -3   0   5      767.50      731.73     22.69 o
  -2   0   5      216.44      199.22      9.29 o
  -1   0   5      509.48      439.71     14.94 o
   0   0   5     1655.77     1708.11     39.69 o
   1   0   5     6490.30     6552.37     95.51 o
   2   0   5      637.58      608.68     10.37 o
   3   0   5     3630.71     3540.43    120.25 o
   4   0   5    10697.90    10758.78    446.01 o
   5   0   5       48.95       49.92      4.97 o
   6   0   5       29.00       25.58      4.04 o
   7   0   5      349.83      277.80      9.47 o
   8   0   5     1301.47     1279.81     47.34 o
   9   0   5      117.74      122.00      8.32 o
  10   0   5      196.66      200.23      9.17 o
  11   0   5      176.03      174.43      4.83 o
  12   0   5      222.96      221.59     12.17 o
  13   0   5       16.26       26.31      4.83 o
 -11   1   5      245.58      244.85      7.60 o
 -10   1   5      164.07      182.45      3.57 o
  -9   1   5       27.59       36.30      4.65 o
  -8   1   5      279.55      267.97      6.49 o
  -7   1   5      157.59      158.19      7.46 o
  -6   1   5      111.72      103.47      4.27 o
  -5   1   5      108.01       91.46      5.48 o
  -4   1   5     1714.84     1704.20     51.14 o
  -3   1   5      152.11      151.36      4.32 o
  -2   1   5       48.55       58.24      5.24 o
  -1   1   5       21.69       26.20      5.72 o
   0   1   5      703.76      710.06     13.60 o
   1   1   5       31.50       32.56      5.87 o
   2   1   5      229.65      241.45      9.22 o
   3   1   5      467.94      488.90      9.14 o
   4   1   5       78.82       63.04      4.36 o
   5   1   5      901.82      896.35     23.58 o
   6   1   5      630.29      628.84     22.55 o
   7   1   5     1962.50     1978.53     84.31 o
   8   1   5        2.91        5.43      3.49 o
   9   1   5       57.46       59.56      6.04 o
  10   1   5        0.16        2.64      3.82 o
  11   1   5       37.94       48.18      4.28 o
  12   1   5       22.57       31.62      4.33 o
  13   1   5       92.69       93.93      4.03 o
 -11   2   5       36.33       38.59      4.02 o
 -10   2   5        8.87       14.99      3.73 o
  -9   2   5       45.18       54.66      4.66 o
  -8   2   5      145.06      135.35      6.63 o
  -7   2   5      178.49      171.73      5.00 o
  -5   2   5      721.85      728.33     24.21 o
  -4   2   5      731.55      649.62     22.03 o
  -3   2   5     3282.89     3395.69    121.97 o
  -2   2   5      302.14      246.85      8.50 o
  -1   2   5    10105.85    10158.42    374.73 o
   0   2   5     6943.62     7101.60    100.00 o
   1   2   5     1830.18     1917.55     16.19 o
   2   2   5     1574.27     1567.38     27.91 o
   3   2   5      240.81      247.76      6.65 o
   4   2   5     2954.31     2948.40     46.08 o
   5   2   5     2941.13     2769.54     77.09 o
   6   2   5       43.43       32.40      3.65 o
   7   2   5       35.89       35.42      3.54 o
   8   2   5       37.90       51.03      3.90 o
   9   2   5       22.26       15.34      3.55 o
  10   2   5      325.87      322.12      7.99 o
  11   2   5        4.90        7.58      3.45 o
  12   2   5       21.17       21.61      3.79 o
  13   2   5        6.34        4.11      3.58 o
 -11   3   5        0.29        2.47      5.17 o
 -10   3   5        1.64        4.19      3.76 o
  -9   3   5        0.31        2.84      3.69 o
  -8   3   5        8.21       16.74      4.57 o
  -7   3   5       31.78       33.24      4.09 o
  -6   3   5      431.69      436.23     20.34 o
  -5   3   5       20.80       23.40      4.18 o
  -4   3   5       40.54       43.81      4.90 o
  -3   3   5      204.08      207.91      9.30 o
  -2   3   5      702.41      741.89     19.77 o
  -1   3   5      204.64      182.31      5.51 o
   0   3   5      836.86      840.02      7.78 o
   1   3   5      521.78      531.21      7.28 o
   2   3   5      144.22      116.35      4.17 o
   3   3   5      223.62      214.01      5.90 o
   4   3   5     3095.69     3194.54     75.67 o
   5   3   5      547.14      518.97      9.07 o
   6   3   5      223.65      274.29      4.16 o
   7   3   5      511.31      498.80      9.34 o
   8   3   5      225.46      220.62      4.87 o
   9   3   5      936.07      892.19     33.25 o
  10   3   5      704.83      758.15     26.68 o
  11   3   5       50.87       47.57      3.64 o
  12   3   5       16.25       13.92      3.65 o
  13   3   5        3.60        9.26      3.54 o
 -11   4   5       35.72       39.56      5.04 o
 -10   4   5        5.45        1.52      4.79 o
  -9   4   5       82.88       86.79      5.57 o
  -8   4   5      634.38      610.82     31.39 o
  -7   4   5      436.92      453.23     17.89 o
  -6   4   5      577.56      508.27     22.06 o
  -5   4   5      662.03      673.72     35.64 o
  -4   4   5     5741.19     5526.80    236.64 o
  -3   4   5    20162.75    19577.63     45.36 o
  -2   4   5      150.97      141.28      4.89 o
  -1   4   5     4317.70     4427.68     82.48 o
   0   4   5     5797.21     6212.98     57.99 o
   1   4   5      239.10      225.45      4.87 o
   2   4   5      497.03      570.02     27.28 o
   3   4   5      505.89      503.54     10.41 o
   4   4   5     1436.22     1443.87     33.50 o
   5   4   5      806.04      759.23     19.38 o
   6   4   5       77.34       88.60      3.02 o
   7   4   5       65.94       64.45      3.57 o
   8   4   5      504.82      466.94     10.78 o
   9   4   5       12.48       15.40      3.05 o
  10   4   5        0.85        3.87      2.94 o
  11   4   5       82.72       80.47      3.64 o
  12   4   5       24.74       29.24      3.63 o
  13   4   5      129.84      146.84     10.31 o
 -10   5   5       75.12       72.69      3.87 o
  -9   5   5      149.26      142.21      8.00 o
  -8   5   5       27.83       25.18      4.28 o
  -7   5   5       30.34       42.39      4.67 o
  -6   5   5      162.28      161.92      7.10 o
  -5   5   5      219.68      215.08      6.98 o
  -4   5   5        4.25        9.12      5.56 o
  -3   5   5      801.30      739.38     18.85 o
  -2   5   5      217.44      223.03      5.01 o
  -1   5   5     1693.18     1759.67     17.00 o
   0   5   5        3.17        7.92      4.08 o
   2   5   5     1547.24     1687.86     29.26 o
   3   5   5      146.35      175.18      4.13 o
   4   5   5     1186.15     1163.43     26.63 o
   5   5   5      514.17      486.14      8.69 o
   7   5   5      902.94      898.55      8.59 o
   8   5   5      194.43      204.76      3.71 o
   9   5   5       77.53       78.16      2.91 o
  10   5   5       12.08       10.73      5.22 o
  11   5   5      384.52      364.96     13.82 o
  12   5   5        0.29        0.14      3.62 o
  13   5   5        1.96        3.57      2.96 o
 -10   6   5       83.69       89.09     14.34 o
  -9   6   5      161.14      179.76     11.81 o
  -8   6   5      216.69      213.67     14.07 o
  -7   6   5        0.74        3.25      5.10 o
  -6   6   5      269.62      269.59     34.06 o
  -5   6   5        0.34        7.65      5.19 o
  -4   6   5       31.50       36.72      4.08 o
  -3   6   5      488.97      516.17     18.40 o
  -2   6   5       66.08       74.62      4.50 o
  -1   6   5       66.14       68.57      5.85 o
   0   6   5       16.91       23.51      4.09 o
   1   6   5      241.73      262.09      4.70 o
   2   6   5     1309.76     1272.66     16.46 o
   3   6   5      130.02      141.15      3.63 o
   4   6   5       79.26       83.10      3.97 o
   5   6   5        4.56        4.72      2.97 o
   6   6   5        8.24       12.02      3.50 o
   7   6   5     1017.46     1010.61     20.60 o
   8   6   5      111.58       99.31      6.85 o
   9   6   5       47.17       51.33      3.19 o
  10   6   5        1.01       13.13      3.58 o
  11   6   5       11.51       18.07      3.57 o
  12   6   5        0.28        2.36      3.38 o
  13   6   5       17.45       17.83      4.04 o
  -9   7   5       37.39       39.72      5.98 o
  -8   7   5      169.96      173.79      9.86 o
  -7   7   5       47.44       42.35      4.56 o
  -6   7   5      102.07      111.50      6.53 o
  -5   7   5       53.10       47.88      4.18 o
  -4   7   5      602.02      557.40     14.45 o
  -3   7   5      512.24      514.14     20.33 o
  -2   7   5      821.71      799.79     18.73 o
  -1   7   5     1373.50     1368.68     40.71 o
   0   7   5     1138.35     1210.93     21.41 o
   1   7   5      248.23      263.56      4.79 o
   2   7   5      467.58      470.16      9.77 o
   3   7   5     1497.95     1462.12     22.13 o
   4   7   5     3019.33     3125.66     58.74 o
   5   7   5       35.06       33.00      3.07 o
   6   7   5        0.81        2.51      2.82 o
   7   7   5      193.05      197.28      3.87 o
   8   7   5       10.46       13.96      3.57 o
   9   7   5       42.32       45.42      3.87 o
  10   7   5       49.29       58.34      4.93 o
  11   7   5       24.81       25.89      3.41 o
  12   7   5        6.00        9.39      3.77 o
  -9   8   5        0.00       -0.80      5.01 o
  -8   8   5       53.81       50.17      4.45 o
  -7   8   5        7.64       12.60      4.60 o
  -6   8   5       83.44       95.57      4.77 o
  -5   8   5        3.59        8.01      4.13 o
  -4   8   5       43.18       40.33      4.88 o
  -3   8   5       63.41       70.82      4.27 o
  -2   8   5      139.27      140.48      4.98 o
  -1   8   5      396.76      395.11      9.30 o
   0   8   5      522.92      522.81      7.10 o
   1   8   5        0.30        4.60      3.43 o
   2   8   5      478.98      482.88     10.41 o
   3   8   5      104.95      103.50      3.37 o
   4   8   5        4.61       10.19      3.10 o
   5   8   5      466.78      473.56     12.01 o
   6   8   5      521.19      542.97     11.35 o
   7   8   5     1310.96     1306.05     14.88 o
   8   8   5     1357.59     1350.88     22.21 o
   9   8   5       30.54       36.34      3.05 o
  10   8   5       50.18       51.62      3.41 o
  11   8   5        0.07        1.75      3.34 o
  12   8   5      161.68      166.33      4.30 o
  -8   9   5        0.02        2.22      4.75 o
  -7   9   5      268.71      264.13     11.89 o
  -6   9   5      105.51      106.49      4.62 o
  -5   9   5       65.34       66.97      4.01 o
  -4   9   5      227.67      230.35      9.02 o
  -3   9   5       17.39       18.50      4.47 o
  -2   9   5      122.51      122.54      4.08 o
  -1   9   5      298.34      309.51      7.18 o
   0   9   5       37.77       30.98      3.61 o
   1   9   5      364.19      375.06      7.67 o
   2   9   5      360.89      366.30      8.17 o
   3   9   5      166.33      160.79      5.70 o
   4   9   5      482.43      470.46     12.38 o
   5   9   5       43.08       40.53      3.23 o
   6   9   5        0.00        2.28      3.07 o
   7   9   5        5.74        7.58      2.80 o
   8   9   5        0.16        2.05      3.03 o
   9   9   5        5.14        6.21      3.37 o
  10   9   5        0.20        2.64      3.35 o
  11   9   5       15.70       14.68      4.11 o
  -7  10   5       33.89       36.20      4.94 o
  -6  10   5        1.19        5.74      4.66 o
  -5  10   5        1.76        0.22      4.32 o
  -4  10   5        2.56        2.42      4.36 o
  -3  10   5        5.93        9.40      4.48 o
  -2  10   5      281.42      288.42      9.56 o
  -1  10   5      378.30      393.92     11.52 o
   0  10   5       96.61       99.83      4.42 o
   1  10   5      227.13      217.53      4.08 o
   2  10   5      141.07      145.21      3.57 o
   3  10   5       12.86       11.76      3.20 o
   4  10   5      137.62      137.23      5.02 o
   5  10   5      549.99      581.92     14.34 o
   6  10   5        1.22        5.70      2.95 o
   7  10   5       69.16       70.30      3.31 o
   8  10   5       17.78       20.23      3.12 o
   9  10   5       14.73       10.42      2.97 o
  10  10   5       16.24       13.93      3.84 o
  11  10   5        5.75       12.70      3.92 o
  -6  11   5        1.05       -0.32      4.97 o
  -5  11   5        0.57        5.70      4.61 o
  -4  11   5       18.59       16.04      4.31 o
  -3  11   5        4.66        6.04      3.39 o
  -2  11   5       60.62       62.63      4.09 o
  -1  11   5       37.86       31.71      3.69 o
   0  11   5       12.76       15.07      3.67 o
   1  11   5       10.74       15.54      3.41 o
   2  11   5       28.01       28.29      3.00 o
   3  11   5       15.12       13.82      3.20 o
   4  11   5       18.81       15.29      3.44 o
   5  11   5       58.03       62.56      3.53 o
   6  11   5       91.50       90.57      3.41 o
   7  11   5        0.06        2.70      3.50 o
   8  11   5        2.38        4.72      3.29 o
   9  11   5       12.87       13.34      3.50 o
  10  11   5      102.95      101.42      4.45 o
  -5  12   5       11.19       13.42      4.38 o
  -4  12   5        0.37        6.35      4.40 o
  -3  12   5       71.01       81.70      4.87 o
  -2  12   5        1.36       10.40      4.05 o
  -1  12   5        0.06       -0.34      3.64 o
   0  12   5      186.44      176.32      6.68 o
   1  12   5      116.52      121.96      3.56 o
   2  12   5        0.04        0.30      2.96 o
   3  12   5        8.84       14.44      3.39 o
   4  12   5       97.23       91.22      3.51 o
   5  12   5      175.14      169.87      3.41 o
   6  12   5       19.16       30.47      3.10 o
   7  12   5        0.64        4.86      3.43 o
   8  12   5       10.84       12.55      3.11 o
   9  12   5       31.45       33.51      3.84 o
  -4  13   5        3.77        8.94      4.68 o
  -3  13   5       10.13        9.08      4.06 o
  -2  13   5       45.47       45.02      4.84 o
  -1  13   5        4.40        4.70      4.68 o
   0  13   5       51.20       47.17      3.77 o
   1  13   5       12.25       13.59      3.51 o
   2  13   5        2.12        6.87      3.39 o
   3  13   5       16.96       17.55      3.25 o
   4  13   5       44.28       42.13      4.04 o
   5  13   5        8.75       11.04      3.16 o
   6  13   5       68.76       64.84      3.37 o
   7  13   5        5.37        6.63      3.58 o
  -1  14   5       32.86       22.35      4.27 o
   0  14   5        3.59        4.87      5.08 o
   1  14   5       31.87       39.40      4.13 o
   2  14   5        7.16        2.37      4.42 o
   3  14   5       22.55       23.15      3.53 o
   4  14   5        0.19       10.75      3.54 o
   5  14   5        6.39        7.33      3.59 o
  -3 -12   6       11.31       17.53      4.31 o
  -2 -12   6       11.98       13.27      4.33 o
  -1 -12   6        2.17        4.35      3.91 o
   0 -12   6      125.60      127.92      5.66 o
   1 -12   6       35.42       34.56      4.12 o
   2 -12   6       32.27       28.69      4.38 o
   3 -12   6        0.02        3.74      4.39 o
  -5 -11   6       72.10       87.32      3.50 o
  -4 -11   6      258.49      250.46      7.96 o
  -3 -11   6       47.18       47.29      6.17 o
  -2 -11   6        0.66        4.96      3.75 o
  -1 -11   6        5.62        6.30      4.08 o
   0 -11   6       46.62       49.21      4.20 o
   1 -11   6       44.01       42.60      3.49 o
   2 -11   6        2.12       10.61      4.12 o
   3 -11   6       34.78       37.55      3.88 o
   4 -11   6        0.29        3.24      4.30 o
   5 -11   6        5.76        9.54      5.24 o
  -7 -10   6        0.00        3.58      3.32 o
  -6 -10   6        6.35        8.25      3.52 o
  -5 -10   6        7.45        6.59      3.65 o
  -4 -10   6        3.80        8.84      3.37 o
  -3 -10   6       96.21       91.96      3.18 o
  -2 -10   6        2.88        2.05      3.55 o
  -1 -10   6       77.83       85.25      4.15 o
   0 -10   6      251.76      278.95      4.33 o
   1 -10   6       21.38       28.77      3.71 o
   2 -10   6        8.37       15.90      3.60 o
   3 -10   6       18.57       21.03      3.82 o
   4 -10   6        3.05        4.72      3.42 o
   5 -10   6       69.39       88.29      4.94 o
   6 -10   6       18.44       22.99      4.02 o
   7 -10   6        0.49        0.83      4.39 o
  -8  -9   6       38.58       42.86      3.24 o
  -7  -9   6      168.21      172.12      4.87 o
  -6  -9   6       32.62       28.85      3.26 o
  -5  -9   6       99.66      107.37      3.53 o
  -4  -9   6       38.31       38.04      3.90 o
  -3  -9   6       32.61       32.09      3.24 o
  -2  -9   6       16.65       28.60      3.76 o
  -1  -9   6        9.76       14.76      3.84 o
   0  -9   6       27.97       33.43      3.85 o
   1  -9   6       56.03       68.30      3.33 o
   2  -9   6       23.84       23.20      3.56 o
   3  -9   6        1.94       -1.04      4.59 o
   4  -9   6      366.29      332.20     15.35 o
   5  -9   6       13.22       15.01      3.48 o
   6  -9   6        1.71        4.83      3.51 o
   7  -9   6        2.37        4.84      3.80 o
   8  -9   6        3.68        2.65      4.01 o
  -9  -8   6        2.18        9.66      4.28 o
  -8  -8   6       59.87       55.58      5.19 o
  -7  -8   6       30.06       26.11      3.28 o
  -6  -8   6       80.97       87.09      4.24 o
  -5  -8   6       18.65       19.12      3.02 o
  -4  -8   6      110.70      125.06      3.75 o
  -3  -8   6     1041.71     1034.59     12.97 o
  -2  -8   6      757.95      700.61     11.55 o
  -1  -8   6      406.27      374.39      8.15 o
   0  -8   6       98.54       94.50      3.63 o
   1  -8   6       50.47       50.95      3.41 o
   2  -8   6      498.13      473.41      7.02 o
   3  -8   6      268.77      263.96      6.36 o
   4  -8   6      178.85      200.00      8.06 o
   5  -8   6      658.29      650.69     21.87 o
   6  -8   6        9.91       17.16      4.25 o
   7  -8   6      198.75      191.54     10.88 o
   8  -8   6        4.94        7.70      4.08 o
   9  -8   6       22.68       21.80      4.87 o
  -9  -7   6       13.68       13.37      3.89 o
  -8  -7   6      276.00      261.29      9.67 o
  -7  -7   6       58.09       61.54      3.73 o
  -6  -7   6       71.45       78.20      3.39 o
  -5  -7   6      107.58       96.33      3.17 o
  -4  -7   6       49.69       44.34      3.31 o
  -3  -7   6      181.70      176.99      3.38 o
  -2  -7   6       55.95       57.59      3.64 o
  -1  -7   6      145.71      145.59      4.06 o
   0  -7   6       93.05       75.28      3.58 o
   1  -7   6      189.85      162.09      4.22 o
   2  -7   6      275.00      264.68      5.84 o
   3  -7   6        1.79        2.09      3.63 o
   4  -7   6       29.97       31.15      4.27 o
   5  -7   6        0.03        1.85      4.05 o
   6  -7   6        0.39        2.70      3.99 o
   7  -7   6      231.76      223.65     10.82 o
   8  -7   6      371.01      361.80     16.54 o
   9  -7   6      212.07      202.33     13.11 o
  10  -7   6        0.34        3.74      4.87 o
 -10  -6   6       61.06       59.13      3.72 o
  -9  -6   6        7.31        7.46      3.93 o
  -8  -6   6      151.37      145.02      4.63 o
  -7  -6   6        1.40        3.93      3.28 o
  -6  -6   6     1563.61     1562.16     38.31 o
  -5  -6   6     1085.51     1053.20     28.79 o
  -4  -6   6      859.71      799.61     16.54 o
  -3  -6   6      110.57      103.00      3.56 o
  -2  -6   6      938.41      973.37     14.31 o
  -1  -6   6        0.39        1.19      3.07 o
   0  -6   6     2020.89     2096.57     25.28 o
   1  -6   6      140.87      154.92      4.35 o
   2  -6   6     1608.99     1666.89     25.86 o
   3  -6   6      404.27      396.62      9.34 o
   4  -6   6       81.00       81.72      4.07 o
   5  -6   6      394.87      389.06     22.40 o
   6  -6   6       37.04       34.32      5.30 o
   7  -6   6       13.28       12.24      4.53 o
   8  -6   6        9.26        7.02      3.90 o
   9  -6   6       15.88       17.02      5.40 o
  10  -6   6        4.92        6.89      4.06 o
  11  -6   6       25.25       20.99      4.33 o
 -10  -5   6       18.68       20.27      3.90 o
  -9  -5   6        3.63        0.65      3.71 o
  -8  -5   6        0.02        0.85      3.29 o
  -7  -5   6      110.81      108.71      5.89 o
  -6  -5   6        4.61        8.99      3.07 o
  -5  -5   6       20.15       16.66      3.30 o
  -4  -5   6       59.78       51.99      3.15 o
  -3  -5   6      386.82      370.49      8.33 o
  -2  -5   6       15.71       12.67      3.22 o
  -1  -5   6      908.20      904.67     13.58 o
   0  -5   6      300.17      288.79      4.64 o
   1  -5   6      204.03      234.66      4.61 o
   2  -5   6        7.66        9.05      3.96 o
   3  -5   6      267.33      251.33      6.09 o
   4  -5   6     1794.12     1796.18     66.91 o
   5  -5   6      265.45      230.55     16.24 o
   6  -5   6      146.35      148.60      6.77 o
   7  -5   6      110.56      107.15      6.84 o
   8  -5   6       34.08       35.00      3.91 o
   9  -5   6        0.13        2.96      4.51 o
  10  -5   6      127.38      116.93      6.17 o
  11  -5   6        7.65       13.53      4.69 o
 -10  -4   6       31.35       34.13      3.75 o
  -9  -4   6        4.46       11.17      3.40 o
  -8  -4   6      108.31      100.73      5.49 o
  -7  -4   6        1.79        2.75      3.13 o
  -6  -4   6      498.79      463.82     14.15 o
  -5  -4   6       46.59       43.17      3.58 o
  -4  -4   6       32.07       28.49      3.17 o
  -3  -4   6        9.59        8.56      3.47 o
  -2  -4   6       27.00       22.98      3.50 o
  -1  -4   6     1591.84     1661.91     29.24 o
   0  -4   6      570.88      560.46      8.08 o
   1  -4   6      157.15      170.67      4.22 o
   2  -4   6       46.49       54.69      4.47 o
   3  -4   6      599.43      600.69     20.63 o
   4  -4   6      177.81      173.76      7.17 o
   5  -4   6        5.58        0.67      4.69 o
   6  -4   6       55.12       52.03      3.51 o
   7  -4   6       21.52       20.80      3.92 o
   8  -4   6      103.48       89.71      4.09 o
   9  -4   6        5.11        5.40      4.37 o
  10  -4   6        2.90        3.84      4.94 o
  11  -4   6        0.16        2.39      4.17 o
  12  -4   6        1.48       10.17      4.39 o
 -11  -3   6        0.18        1.35      3.28 o
 -10  -3   6       32.94       40.62      3.49 o
  -9  -3   6        1.61        3.73      4.13 o
  -8  -3   6       85.33       87.11      3.39 o
  -7  -3   6      319.65      308.21      9.43 o
  -6  -3   6      189.29      197.08      6.87 o
  -5  -3   6        0.74        9.83      3.67 o
  -4  -3   6     2453.80     2331.21     75.53 o
  -3  -3   6     1182.07     1225.06     31.80 o
  -2  -3   6      376.64      431.23      8.95 o
  -1  -3   6     6285.37     6770.42    122.83 o
   0  -3   6      411.50      393.28      7.35 o
   1  -3   6       30.05       26.61      4.50 o
   2  -3   6        3.75        5.18      5.27 o
   3  -3   6      727.20      855.05     34.50 o
   4  -3   6      823.81      735.01     35.71 o
   5  -3   6       87.72       93.95      4.39 o
   6  -3   6       63.17       55.88      4.62 o
   7  -3   6      358.34      341.08     13.31 o
   8  -3   6        6.11       11.68      4.10 o
   9  -3   6       12.73       15.44      4.03 o
  10  -3   6       86.21       97.44      4.69 o
  11  -3   6       23.82       17.30      3.94 o
  12  -3   6      115.07      125.02      4.73 o
 -11  -2   6        9.51       14.93      4.00 o
 -10  -2   6       72.10       77.34      4.36 o
  -9  -2   6      222.64      230.54     10.10 o
  -8  -2   6      119.12      119.29      3.68 o
  -7  -2   6       40.09       38.90      3.55 o
  -6  -2   6       73.49       63.97      4.03 o
  -5  -2   6      188.14      192.81      6.74 o
  -4  -2   6        3.85        3.06      3.21 o
  -3  -2   6       42.24       40.72      3.55 o
  -2  -2   6        1.72       -1.14      3.51 o
  -1  -2   6        9.13       11.13      3.61 o
   0  -2   6      188.32      211.85      7.46 o
   1  -2   6     1046.43     1025.97     43.75 o
   2  -2   6      315.41      373.08     14.71 o
   3  -2   6      520.00      494.48     15.35 o
   4  -2   6      160.32      150.69      5.74 o
   5  -2   6     3742.46     3781.39    113.27 o
   6  -2   6     1422.19     1369.58     38.78 o
   7  -2   6      260.11      232.62      5.08 o
   8  -2   6       72.29       69.15      4.13 o
   9  -2   6      450.21      436.13     10.23 o
  10  -2   6      430.38      449.52      8.86 o
  11  -2   6      216.05      223.86      4.77 o
  12  -2   6        0.93        4.10      3.68 o
 -11  -1   6       85.10       97.82      4.57 o
 -10  -1   6       24.40       31.26      4.12 o
  -9  -1   6      105.54      121.60      4.26 o
  -8  -1   6      508.93      468.39      6.83 o
  -7  -1   6     1047.62     1038.90     21.36 o
  -6  -1   6       24.56       27.49      3.11 o
  -5  -1   6       72.49       47.16      3.99 o
  -4  -1   6      689.09      590.97     19.02 o
  -3  -1   6     2778.64     2680.37     82.54 o
  -2  -1   6       27.30       23.37      3.96 o
  -1  -1   6     6411.98     6332.10    175.17 o
   0  -1   6      272.16      262.84      7.16 o
   1  -1   6     5655.48     5814.00     57.86 o
   2  -1   6       62.27       66.31      5.69 o
   3  -1   6      180.72      186.35      5.38 o
   4  -1   6      174.64      187.55      9.09 o
   5  -1   6       88.24       68.61      4.59 o
   6  -1   6      660.08      638.63     17.04 o
   7  -1   6       77.75       71.20      3.79 o
   8  -1   6        0.05        2.76      3.93 o
   9  -1   6      225.10      227.26     15.68 o
  10  -1   6        0.86        5.84      5.45 o
  11  -1   6       53.44       45.82      6.79 o
  12  -1   6       81.54       82.70      5.01 o
  13  -1   6       23.29       29.72      4.97 o
 -11   0   6        0.09        3.86      3.68 o
 -10   0   6        8.46       10.53      3.73 o
  -9   0   6        0.86        9.28      3.51 o
  -8   0   6       67.35       73.36      4.27 o
  -7   0   6       13.45       16.50      4.05 o
  -6   0   6      127.56      109.81      3.61 o
  -5   0   6      138.27      122.09      4.30 o
  -4   0   6        5.17       10.25      4.05 o
  -3   0   6       83.23       58.58      4.02 o
  -2   0   6      702.71      645.44     24.18 o
  -1   0   6       49.75       52.03      4.38 o
   0   0   6      276.08      311.67      8.68 o
   1   0   6      633.42      720.16     17.97 o
   2   0   6     5889.27     6383.51     20.59 o
   3   0   6      298.75      319.15     14.86 o
   4   0   6      225.52      244.41     10.28 o
   5   0   6     3705.79     3641.59    162.33 o
   6   0   6      113.00       77.53      5.74 o
   7   0   6      364.91      391.53     15.36 o
   8   0   6      314.31      305.07     15.57 o
   9   0   6      200.26      205.84      7.27 o
  10   0   6      249.40      221.86     11.24 o
  11   0   6      124.38      145.39      6.72 o
  12   0   6        0.18        2.67      4.19 o
  13   0   6       76.44       69.37      3.85 o
 -11   1   6      111.74      116.87      3.68 o
 -10   1   6       57.34       57.33      3.86 o
  -9   1   6       14.89       12.44      3.39 o
  -8   1   6        4.46        3.65      3.77 o
  -7   1   6      298.08      276.21      9.36 o
  -6   1   6       60.11       51.45      3.39 o
  -5   1   6      107.57      107.29      4.41 o
  -4   1   6       15.59       27.69      4.59 o
  -3   1   6      650.18      674.11     16.67 o
  -2   1   6       24.85       22.09      4.25 o
  -1   1   6      407.78      377.37      9.06 o
   0   1   6       75.84       81.91      5.51 o
   1   1   6       26.37       26.99      5.63 o
   2   1   6      305.07      329.26      5.69 o
   3   1   6      280.37      341.26      5.58 o
   4   1   6      290.47      271.81      7.12 o
   5   1   6       83.56       84.55      4.28 o
   6   1   6     1021.83     1021.91     38.54 o
   7   1   6      217.50      214.28      8.61 o
   8   1   6      225.21      221.71     15.17 o
   9   1   6      342.26      339.06     17.70 o
  10   1   6       34.15       42.76      4.40 o
  11   1   6        1.28       -0.84      4.48 o
  12   1   6      171.12      173.50      9.22 o
  13   1   6       34.22       39.58      4.90 o
 -11   2   6       31.48       43.23      4.47 o
 -10   2   6       25.48       27.28      4.13 o
  -9   2   6       59.80       65.43      4.08 o
  -8   2   6      173.80      180.46      5.25 o
  -7   2   6       26.82       21.79      4.20 o
  -6   2   6       61.87       63.80      8.07 o
  -5   2   6      316.51      305.06     13.55 o
  -4   2   6     1203.90     1246.73     48.48 o
  -3   2   6      809.52      780.06     17.26 o
  -2   2   6      204.83      238.85      8.19 o
  -1   2   6     1645.51     1705.41     32.87 o
   0   2   6     2418.45     2504.24     23.78 o
   1   2   6      471.91      424.14      5.86 o
   2   2   6     1805.37     1663.78     27.73 o
   3   2   6     3771.00     3762.86     69.98 o
   4   2   6     4612.29     4679.83     70.11 o
   5   2   6       10.36       19.34      4.44 o
   6   2   6      575.63      577.91     12.01 o
   7   2   6      105.38       82.21      4.05 o
   8   2   6      292.05      259.88      9.06 o
   9   2   6        2.02        3.94      4.01 o
  10   2   6       31.42       25.85      3.97 o
  11   2   6      156.82      155.08      3.92 o
  12   2   6        8.46       11.94      3.26 o
  13   2   6       62.96       61.17      4.14 o
 -11   3   6        4.90       16.72      4.89 o
 -10   3   6       37.46       28.34      4.40 o
  -9   3   6       12.75       15.50      4.22 o
  -8   3   6      171.78      154.67     10.04 o
  -7   3   6        3.00        7.97      4.14 o
  -6   3   6       66.37       65.97      6.42 o
  -5   3   6      160.14      164.34      6.90 o
  -4   3   6       42.88       46.37      4.70 o
  -3   3   6       50.78       48.35      4.98 o
  -2   3   6       85.62       88.86      4.48 o
  -1   3   6      650.58      712.01     13.25 o
   0   3   6        1.37        4.94      4.51 o
   1   3   6      330.01      341.79      5.05 o
   2   3   6        0.01        1.87      3.55 o
   3   3   6     1433.27     1444.51     25.34 o
   4   3   6      604.25      574.89     16.82 o
   5   3   6     1130.53     1162.34     23.42 o
   6   3   6      238.41      249.29      5.31 o
   7   3   6      450.39      403.26      6.42 o
   8   3   6       49.13       66.30      5.06 o
   9   3   6      166.59      188.37      7.71 o
  10   3   6        6.27       12.24      3.94 o
  11   3   6        0.75        0.77      3.56 o
  12   3   6      576.27      571.66     21.58 o
  13   3   6       12.44       21.02      4.01 o
 -10   4   6       38.34       39.75      3.99 o
  -9   4   6       29.13       22.97      4.66 o
  -8   4   6        5.27        4.88      5.52 o
  -7   4   6        0.50        9.74      4.22 o
  -6   4   6      172.42      180.90      8.30 o
  -4   4   6       47.75       65.47      5.21 o
  -3   4   6     1075.61     1145.90     50.43 o
  -2   4   6     2373.90     2394.30     60.97 o
  -1   4   6     5814.50     6005.99    221.74 o
   0   4   6      502.57      443.40      5.64 o
   1   4   6      233.18      214.28      4.60 o
   2   4   6      118.92      136.64      4.02 o
   3   4   6        0.62        5.44      3.23 o
   4   4   6      545.84      572.17     20.46 o
   5   4   6       72.29       63.51      3.46 o
   6   4   6       33.27       26.47      3.49 o
   7   4   6        7.92       14.34      3.44 o
   8   4   6       51.31       48.51      3.64 o
   9   4   6       81.85       60.91      3.41 o
  10   4   6      201.00      209.05      8.94 o
  11   4   6       62.20       62.46      3.79 o
  12   4   6       21.76       20.01      3.21 o
  13   4   6       37.80       40.58      4.35 o
 -10   5   6        3.79        6.89      4.87 o
  -9   5   6       19.91       24.47      4.67 o
  -8   5   6        4.49       -1.33      4.21 o
  -7   5   6      123.77      113.82      5.87 o
  -6   5   6     1210.03     1164.35     68.29 o
  -5   5   6        4.51        7.41      4.92 o
  -4   5   6       50.51       44.84      5.09 o
  -3   5   6      607.87      648.68     19.22 o
  -2   5   6      653.15      683.81     17.89 o
  -1   5   6     3402.06     3530.34     31.31 o
   0   5   6        0.91        0.35      3.85 o
   1   5   6       77.84       98.63      3.92 o
   2   5   6       80.17       98.96      3.55 o
   3   5   6        0.83        7.01      3.06 o
   4   5   6     1460.30     1458.42     31.62 o
   5   5   6     2225.37     2035.28     43.92 o
   6   5   6       14.24        9.49      3.27 o
   7   5   6       22.93       27.74      3.80 o
   8   5   6        2.18       -1.08      3.42 o
   9   5   6       13.27       20.03      3.12 o
  10   5   6      262.46      256.79      6.08 o
  11   5   6      245.53      229.33      9.67 o
  12   5   6       18.84       30.51      4.12 o
  13   5   6       17.44       16.22      3.93 o
 -10   6   6        5.04       11.35      4.97 o
  -9   6   6       46.91       43.94      4.50 o
  -8   6   6      227.23      206.91     11.53 o
  -7   6   6       56.52       67.89      7.57 o
  -6   6   6      763.13      750.22     41.31 o
  -5   6   6      396.59      373.20     13.46 o
  -4   6   6       12.05       15.95      4.20 o
  -3   6   6       25.52       23.17      3.84 o
  -2   6   6        9.59       16.91      4.87 o
  -1   6   6       66.74       64.88      5.48 o
   0   6   6       46.17       54.48      4.19 o
   1   6   6      499.07      505.96      6.45 o
   2   6   6       75.46       70.25      3.57 o
   3   6   6       14.02       10.76      3.22 o
   4   6   6      233.09      240.96      5.25 o
   5   6   6      598.13      600.64     10.14 o
   6   6   6       99.62      102.23      3.61 o
   7   6   6      934.58      962.96     20.16 o
   8   6   6       13.97       17.70      3.24 o
   9   6   6       86.16       78.35      3.30 o
  10   6   6       73.95       55.94      3.52 o
  11   6   6        7.22       12.44      3.29 o
  12   6   6        0.08        1.97      3.68 o
  13   6   6        0.58       -2.98      3.41 o
  -9   7   6       87.58       91.22      5.21 o
  -8   7   6        5.67        1.89      4.36 o
  -7   7   6       64.52       76.19      5.46 o
  -6   7   6      326.67      332.41     13.77 o
  -5   7   6      717.58      695.83     33.84 o
  -4   7   6        0.08        0.78      3.93 o
  -3   7   6      910.85      890.30     21.08 o
  -2   7   6      592.86      578.37     29.14 o
  -1   7   6       18.43       16.99      4.72 o
   0   7   6      202.46      195.95      4.91 o
   1   7   6     1971.62     2028.12     18.74 o
   2   7   6        0.67        4.97      3.00 o
   3   7   6      588.06      555.78     10.77 o
   4   7   6       47.96       41.31      3.23 o
   5   7   6      135.29      132.07      5.46 o
   6   7   6     1008.89     1006.26     17.29 o
   7   7   6      594.18      571.35     17.72 o
   8   7   6       15.52       12.49      3.27 o
   9   7   6       43.91       47.43      5.20 o
  10   7   6       15.02       22.16      3.92 o
  11   7   6       46.37       46.67      4.33 o
  12   7   6       50.51       49.48      3.90 o
  -9   8   6        5.22       10.71      4.26 o
  -8   8   6       17.59       18.94      4.67 o
  -7   8   6       25.56       27.49      4.47 o
  -6   8   6        2.57        5.85      4.49 o
  -5   8   6       57.64       74.31      7.89 o
  -4   8   6       12.16       18.27      4.31 o
  -3   8   6       33.89       41.66      4.91 o
  -2   8   6      284.60      289.95     18.97 o
  -1   8   6      114.10      129.80      6.71 o
   0   8   6       75.53       77.74      4.75 o
   1   8   6      283.99      283.39      5.78 o
   2   8   6       46.31       43.97      3.21 o
   3   8   6       65.40       65.17      3.60 o
   4   8   6       65.04       67.82      3.08 o
   5   8   6      162.85      161.19      4.69 o
   6   8   6      312.07      309.61      6.88 o
   7   8   6      540.01      533.34      9.57 o
   8   8   6      477.03      517.44     12.77 o
   9   8   6       65.63       67.92      3.56 o
  10   8   6      111.30      110.02      3.76 o
  11   8   6       74.03       83.89      3.91 o
  12   8   6      137.66      153.11      4.65 o
  -8   9   6        1.10        1.96      5.51 o
  -7   9   6       84.96       85.84      6.51 o
  -6   9   6       29.26       32.70      4.13 o
  -5   9   6      180.21      196.26      7.44 o
  -4   9   6       11.82       12.59      4.27 o
  -3   9   6       15.70       17.38      4.93 o
  -2   9   6       27.20       32.08      4.04 o
  -1   9   6     1488.51     1488.60     23.59 o
   0   9   6       56.29       53.03      4.21 o
   1   9   6      900.33      900.69     13.62 o
   2   9   6      510.42      539.72     11.97 o
   3   9   6      283.22      275.54      6.13 o
   4   9   6        4.74        5.80      2.82 o
   5   9   6       86.90       79.69      3.17 o
   6   9   6      158.94      155.80      3.46 o
   7   9   6      176.97      179.32      6.47 o
   8   9   6       13.44       13.77      3.27 o
   9   9   6        2.12        1.33      3.27 o
  10   9   6       39.86       35.45      4.08 o
  11   9   6       22.29       26.80      3.33 o
  -7  10   6        6.13        5.00      5.32 o
  -6  10   6        0.65       -2.73      4.37 o
  -5  10   6        0.12        0.05      4.71 o
  -4  10   6       27.48       27.04      4.29 o
  -3  10   6        0.00        1.26      4.09 o
  -2  10   6        3.44        9.45      4.65 o
  -1  10   6        9.97       23.34      6.78 o
   0  10   6        8.64        6.10      3.86 o
   1  10   6        9.99       14.36      4.26 o
   2  10   6        3.95        6.70      3.31 o
   3  10   6      213.32      203.46      5.05 o
   4  10   6      568.10      553.81      6.78 o
   5  10   6       17.67       19.81      2.94 o
   6  10   6       60.45       61.70      3.38 o
   7  10   6      112.93      104.38      3.45 o
   8  10   6       15.31       16.62      3.08 o
   9  10   6       41.53       42.00      3.67 o
  10  10   6       34.81       27.91      3.49 o
  11  10   6       17.37       18.55      5.48 o
  -6  11   6       29.13       38.15      5.02 o
  -5  11   6        0.95        3.74      4.44 o
  -4  11   6       65.76       68.28      5.72 o
  -3  11   6       19.32       24.21      4.24 o
  -2  11   6       40.79       45.82      5.29 o
  -1  11   6      249.19      243.70      9.58 o
   0  11   6       48.02       52.53      4.32 o
   1  11   6       26.56       27.28      3.28 o
   2  11   6       12.63       10.55      3.02 o
   3  11   6        1.03        3.53      3.19 o
   4  11   6        1.17        6.13      3.01 o
   5  11   6       55.41       44.94      3.56 o
   6  11   6       93.08       88.48      3.63 o
   7  11   6       13.93       16.88      3.10 o
   8  11   6        3.40       10.08      3.14 o
   9  11   6        1.56        6.55      4.09 o
  10  11   6       16.57       18.79      3.37 o
  -5  12   6       19.30       30.42      6.03 o
  -4  12   6        7.48        3.36      4.75 o
  -3  12   6       94.19       91.52      5.00 o
  -2  12   6       69.20       73.61      5.45 o
  -1  12   6        1.58        3.21      5.82 o
   0  12   6        3.34        6.93      5.08 o
   1  12   6      123.67      124.25      3.66 o
   2  12   6       22.52       26.52      3.66 o
   3  12   6       17.24       17.75      3.20 o
   4  12   6       82.40       79.98      3.52 o
   5  12   6        0.01        7.04      3.09 o
   6  12   6        1.26        8.20      2.92 o
   7  12   6       15.32       17.02      3.35 o
   8  12   6       59.41       53.79      3.60 o
   9  12   6       47.35       40.41      3.45 o
  -3  13   6        2.44        5.18      5.07 o
  -2  13   6       72.81       75.05      5.74 o
  -1  13   6       12.71       13.09      4.78 o
   0  13   6        0.27        1.76      3.67 o
   1  13   6       13.67       17.56      4.30 o
   2  13   6       24.50       27.35      3.93 o
   3  13   6        0.71        5.13      3.72 o
   4  13   6       11.95       12.07      3.47 o
   5  13   6       22.86       23.77      3.68 o
   6  13   6       10.36       13.49      3.21 o
   7  13   6        0.01       -0.65      3.11 o
   8  13   6      125.13      116.80      4.66 o
  -1  14   6        4.71       10.94      7.21 o
   0  14   6      106.22      107.66      5.28 o
   1  14   6      130.16      113.70      4.97 o
   2  14   6        0.32        4.81      3.54 o
   3  14   6        3.09        7.47      3.68 o
   4  14   6        0.50        4.50      3.94 o
   5  14   6       26.52       30.12      3.62 o
  -1 -12   7       20.59       22.44      4.02 o
   0 -12   7       47.14       43.94      4.40 o
   1 -12   7        2.43        2.59      3.77 o
   2 -12   7        4.52        4.86      3.75 o
  -4 -11   7       52.05       43.34      3.65 o
  -3 -11   7        0.22        0.64      3.70 o
  -2 -11   7      266.15      274.13      5.37 o
  -1 -11   7       85.73      102.64      5.65 o
   0 -11   7       53.46       59.65      4.30 o
   1 -11   7      191.48      200.58      4.60 o
   2 -11   7       10.37       14.95      4.33 o
   3 -11   7        1.03        7.83      4.53 o
   4 -11   7        2.51       11.23      4.47 o
   5 -11   7        4.53        4.84      5.19 o
  -6 -10   7       28.66       26.30      3.46 o
  -5 -10   7        1.03        2.78      3.20 o
  -4 -10   7       75.36       63.45      3.82 o
  -3 -10   7       57.92       48.06      3.69 o
  -2 -10   7       41.49       35.14      4.08 o
  -1 -10   7        0.10        2.56      3.78 o
   0 -10   7        1.44        2.24      3.68 o
   1 -10   7       15.78       15.10      3.99 o
   2 -10   7       23.73       26.82      4.08 o
   3 -10   7      106.91      116.06      4.39 o
   4 -10   7       56.42       67.50      3.96 o
   5 -10   7        0.21        5.72      5.75 o
   6 -10   7       16.72       14.38      3.97 o
   7 -10   7       33.87       37.10      4.14 o
  -7  -9   7        6.36        9.90      3.27 o
  -6  -9   7       71.35       69.61      3.79 o
  -5  -9   7       79.99       79.45      3.48 o
  -4  -9   7       14.92       18.99      3.33 o
  -3  -9   7        4.34        4.31      3.31 o
  -2  -9   7       23.54       35.47      4.00 o
  -1  -9   7      262.26      251.92      4.42 o
   0  -9   7        5.11        8.06      3.86 o
   1  -9   7      147.32      160.05      4.53 o
   2  -9   7      102.40      110.04      3.87 o
   3  -9   7       62.22       59.55      4.08 o
   4  -9   7       40.61       41.20      3.54 o
   5  -9   7       54.20       71.28      5.33 o
   6  -9   7       85.73       78.78      4.99 o
   7  -9   7       22.04       21.89      3.59 o
   8  -9   7        5.45        7.06      4.16 o
  -8  -8   7        5.29        7.35      4.21 o
  -7  -8   7        7.20        8.60      3.66 o
  -6  -8   7       65.52       66.06      3.33 o
  -5  -8   7       30.47       34.60      3.37 o
  -4  -8   7       14.39       22.21      3.06 o
  -3  -8   7       71.56       78.01      4.34 o
  -2  -8   7        6.45        7.97      3.41 o
  -1  -8   7      198.06      212.06      3.88 o
   0  -8   7      100.57      108.23      4.09 o
   1  -8   7       47.42       50.70      3.93 o
   2  -8   7       84.00       76.67      3.44 o
   3  -8   7      587.13      595.99     11.50 o
   4  -8   7        2.38        9.02      4.24 o
   5  -8   7       58.27       64.50      3.83 o
   6  -8   7       82.84       87.97      7.40 o
   7  -8   7        1.75        8.96      4.78 o
   8  -8   7       17.20       14.14      4.22 o
   9  -8   7       44.86       50.35      4.82 o
  -9  -7   7       26.31       27.21      3.94 o
  -8  -7   7      112.95      100.74      5.92 o
  -7  -7   7        3.35        5.04      4.43 o
  -6  -7   7       22.18       18.23      3.20 o
  -5  -7   7       36.82       40.57      3.20 o
  -4  -7   7       42.64       51.13      3.64 o
  -3  -7   7      118.14      106.76      3.02 o
  -2  -7   7      230.22      209.96      3.40 o
  -1  -7   7       57.59       67.62      4.14 o
   0  -7   7        7.87        8.79      3.57 o
   1  -7   7      192.37      181.30      4.07 o
   2  -7   7      150.12      141.76      4.10 o
   3  -7   7       88.09       81.90      3.49 o
   4  -7   7        2.27        7.62      3.92 o
   5  -7   7       21.66       16.44      3.89 o
   6  -7   7       60.32       52.98      4.15 o
   7  -7   7        0.23        3.72      4.24 o
   8  -7   7       27.81       32.56      4.11 o
   9  -7   7       42.31       42.52      4.20 o
  10  -7   7        7.99        9.85      4.36 o
  -9  -6   7       55.20       55.28      4.07 o
  -8  -6   7      286.03      299.65     11.75 o
  -7  -6   7       42.22       50.73      4.43 o
  -6  -6   7      304.14      295.27      9.37 o
  -5  -6   7      210.42      224.21      5.89 o
  -4  -6   7     1478.33     1479.32     44.21 o
  -3  -6   7      765.07      775.15     12.76 o
  -2  -6   7      839.60      755.53     15.64 o
  -1  -6   7        5.05        2.21      3.83 o
   0  -6   7       60.94       68.93      4.33 o
   1  -6   7      192.35      192.93      4.64 o
   2  -6   7       51.64       56.84      3.71 o
   3  -6   7       17.51       13.31      3.62 o
   4  -6   7       22.77       22.43      4.47 o
   5  -6   7      134.68      127.95      5.11 o
   6  -6   7      443.01      432.01     22.27 o
   7  -6   7       88.40       75.87      4.84 o
   8  -6   7      243.08      215.72     14.23 o
   9  -6   7       89.15       92.83      3.97 o
  10  -6   7        0.95        4.07      4.62 o
  11  -6   7       14.55       14.30      4.02 o
 -10  -5   7       24.59       25.39      3.55 o
  -9  -5   7        0.11        5.66      4.13 o
  -8  -5   7        9.77       11.80      3.32 o
  -7  -5   7       39.10       45.73      3.63 o
  -6  -5   7      103.30      105.00      3.71 o
  -5  -5   7       17.73       21.98      3.21 o
  -4  -5   7      163.61      160.87      3.63 o
  -3  -5   7      452.86      435.60      7.50 o
  -2  -5   7       30.24       32.44      3.57 o
  -1  -5   7       55.99       62.84      3.72 o
   0  -5   7       13.14       13.52      4.24 o
   1  -5   7     2038.51     2201.14     33.68 o
   2  -5   7     1610.70     1621.25     20.85 o
   3  -5   7      330.21      293.06     17.26 o
   4  -5   7      905.58      864.96     41.44 o
   5  -5   7        0.36        1.16      4.91 o
   6  -5   7      193.67      180.31      7.30 o
   7  -5   7       63.16       57.68      4.56 o
   8  -5   7      238.05      224.54      5.85 o
   9  -5   7      141.64      112.62      4.82 o
  10  -5   7      197.40      198.66      9.52 o
  11  -5   7        3.59        8.88      4.74 o
 -10  -4   7       55.62       60.02      4.39 o
  -9  -4   7       15.44       20.11      5.58 o
  -8  -4   7      103.05      105.34      5.91 o
  -7  -4   7      507.08      487.37     18.02 o
  -6  -4   7       33.12       30.02      3.29 o
  -5  -4   7        1.35        4.54      3.59 o
  -4  -4   7        7.04       12.16      3.00 o
  -3  -4   7      250.91      222.77      7.30 o
  -2  -4   7      874.74      843.27     19.73 o
  -1  -4   7      553.80      551.84     17.77 o
   0  -4   7       83.93       81.10      4.25 o
   1  -4   7      243.40      219.71      5.52 o
   2  -4   7       25.40       23.49      3.85 o
   3  -4   7       71.91       78.16      5.29 o
   4  -4   7      169.57      174.59      9.13 o
   5  -4   7      324.16      304.79     25.46 o
   6  -4   7      126.43      129.56      7.28 o
   7  -4   7       16.97       11.55      3.95 o
   8  -4   7      104.21       94.50      4.53 o
   9  -4   7       17.83       19.41      4.35 o
  10  -4   7        6.88        6.09      3.49 o
  11  -4   7        0.82        0.13      4.05 o
  12  -4   7        2.68        6.32      3.93 o
 -10  -3   7       26.25       28.37      3.94 o
  -9  -3   7       24.06       30.58      3.77 o
  -8  -3   7        5.19       16.57      3.87 o
  -7  -3   7        5.86        5.24      3.10 o
  -6  -3   7      755.83      736.27     22.74 o
  -5  -3   7      154.29      168.32      4.41 o
  -4  -3   7      134.75      141.16      5.34 o
  -3  -3   7       16.44       18.08      3.71 o
  -2  -3   7     1379.12     1455.99     40.75 o
  -1  -3   7     3203.01     3215.17    104.73 o
   0  -3   7     6009.16     6182.70    202.82 o
   1  -3   7     4253.66     5032.59    107.01 o
   2  -3   7     3273.22     3578.62     99.99 o
   3  -3   7        0.33        5.16      4.39 o
   4  -3   7      181.38      207.72      9.78 o
   5  -3   7     1445.29     1464.31     54.66 o
   6  -3   7      148.96      137.97      4.79 o
   7  -3   7      254.40      246.52      6.68 o
   8  -3   7      226.84      228.96      6.36 o
   9  -3   7      157.18      150.28      8.45 o
  10  -3   7        5.80        2.72      4.10 o
  11  -3   7       35.92       41.66      4.67 o
  12  -3   7        8.99       11.46      4.90 o
 -10  -2   7      170.21      189.13      4.01 o
  -9  -2   7      152.59      163.87      4.18 o
  -8  -2   7       47.92       50.10      3.43 o
  -7  -2   7        2.29        2.12      3.79 o
  -6  -2   7       10.04       16.32      3.95 o
  -5  -2   7      439.36      413.41     14.33 o
  -4  -2   7      269.35      257.68      9.19 o
  -3  -2   7      256.49      269.90      6.73 o
  -2  -2   7      391.11      380.16      9.17 o
  -1  -2   7       50.94       64.18      4.44 o
   0  -2   7      573.48      645.47     21.26 o
   1  -2   7       15.34       14.21      5.46 o
   2  -2   7      256.20      300.73      5.68 o
   4  -2   7       64.30       57.95      5.16 o
   5  -2   7      267.70      251.89      6.13 o
   6  -2   7      628.63      623.08     13.18 o
   7  -2   7      293.52      247.29      7.09 o
   8  -2   7        4.20        6.76      3.51 o
   9  -2   7      307.94      319.60     11.81 o
  10  -2   7      524.58      526.34     10.74 o
  11  -2   7      192.21      218.98      9.05 o
  12  -2   7       13.43       14.91      4.72 o
 -11  -1   7       21.61       24.32      3.78 o
 -10  -1   7       44.82       40.93      3.70 o
  -9  -1   7       58.92       66.05      3.26 o
  -8  -1   7       13.31       14.89      4.38 o
  -7  -1   7      121.79      122.42      4.37 o
  -6  -1   7      275.08      244.05      4.62 o
  -5  -1   7        9.39        8.57      3.97 o
  -4  -1   7      427.51      364.55      7.36 o
  -3  -1   7      107.18      115.52      4.43 o
  -2  -1   7      150.95      189.59      5.21 o
  -1  -1   7      881.25      775.94     21.97 o
   0  -1   7     3783.71     3836.17     94.64 o
   1  -1   7      759.92      704.79     14.29 o
   2  -1   7     3188.70     3538.03     52.16 o
   3  -1   7     2086.03     2293.34     46.07 o
   4  -1   7      319.55      316.86     15.48 o
   5  -1   7     1871.34     1758.10     59.23 o
   6  -1   7       31.40       31.32      4.69 o
   7  -1   7      597.45      619.52     21.65 o
   8  -1   7      209.60      201.37      5.63 o
   9  -1   7       23.68       27.85      3.59 o
  10  -1   7       23.80       26.84      4.86 o
  11  -1   7       27.80       40.46      5.32 o
  12  -1   7        4.91        3.25      4.19 o
  13  -1   7        8.23       13.90      4.49 o
 -11   0   7       94.63       91.60      4.29 o
 -10   0   7       20.96       21.15      4.02 o
  -9   0   7       48.88       45.86      4.25 o
  -8   0   7        8.94       12.54      4.12 o
  -7   0   7        2.44        7.64      3.65 o
  -6   0   7       49.45       51.11      4.20 o
  -5   0   7       17.41       20.47      3.44 o
  -4   0   7       60.74       57.64      4.05 o
  -3   0   7      125.63      131.20      4.80 o
  -2   0   7      336.64      297.69      8.25 o
  -1   0   7     1743.78     1721.74     50.51 o
   0   0   7        8.61        7.51      4.06 o
   1   0   7     1501.32     1551.79     43.42 o
   2   0   7       15.00       12.91      5.51 o
   3   0   7     3574.12     3871.49    128.94 o
   4   0   7       89.15       68.32      4.88 o
   5   0   7      856.04      900.87     45.99 o
   6   0   7       34.16       49.44      4.09 o
   7   0   7      378.76      349.59     12.92 o
   8   0   7      114.41      102.62      5.36 o
   9   0   7      678.00      596.47     36.71 o
  10   0   7      362.64      328.06     22.84 o
  11   0   7        0.24        1.02      6.29 o
  12   0   7      255.18      266.24     12.41 o
  13   0   7        0.14        2.01      5.84 o
 -11   1   7       61.16       57.66      4.23 o
 -10   1   7      108.45      114.83      5.24 o
  -9   1   7      291.61      303.23      4.17 o
  -8   1   7      397.99      426.26      5.23 o
  -7   1   7      501.15      462.32      7.87 o
  -6   1   7      109.07      106.48      5.64 o
  -5   1   7       35.27       35.04      3.93 o
  -4   1   7      410.80      363.67     10.06 o
  -3   1   7      387.00      325.64     11.40 o
  -2   1   7      971.77      970.48     33.41 o
  -1   1   7      204.16      180.01      5.15 o
   0   1   7      292.04      328.47      5.82 o
   1   1   7      339.86      346.88      6.30 o
   2   1   7      800.46      797.63      9.60 o
   3   1   7      235.09      256.70      5.46 o
   4   1   7      373.93      419.41      5.72 o
   5   1   7       16.36        5.54      4.70 o
   6   1   7      266.66      257.72     11.46 o
   7   1   7        0.93        3.32      3.43 o
   8   1   7      655.75      609.69     24.43 o
   9   1   7      365.35      341.18     16.43 o
  10   1   7       12.61       13.47      3.64 o
  11   1   7       15.19       11.30      4.47 o
  12   1   7      143.88      145.95      6.87 o
  13   1   7        5.32       11.32      3.56 o
 -10   2   7      196.84      204.32      5.65 o
  -9   2   7       83.13       93.73      3.93 o
  -8   2   7       16.77       25.50      4.00 o
  -7   2   7      149.48      138.97      4.25 o
  -6   2   7      103.76      117.75      4.80 o
  -5   2   7      238.72      210.89     10.47 o
  -4   2   7       92.27       92.33      5.35 o
  -3   2   7     1191.95     1275.92     47.84 o
  -2   2   7     2733.94     2691.04     64.94 o
  -1   2   7       68.87       69.88      4.66 o
   0   2   7      681.62      755.08     14.98 o
   1   2   7     1905.01     1910.75     18.02 o
   2   2   7      687.94      794.37     13.48 o
   3   2   7     1055.83     1127.14     13.62 o
   4   2   7      845.25      954.84      6.58 o
   5   2   7     2396.51     2528.62     32.30 o
   6   2   7     7537.12     7394.16    149.30 o
   7   2   7      187.46      187.33      4.06 o
   8   2   7       10.65       10.50      3.99 o
   9   2   7      462.63      443.50     24.08 o
  10   2   7        0.11        0.73      5.22 o
  11   2   7        4.36        8.33      3.65 o
  12   2   7      127.76      133.67      8.40 o
  13   2   7        0.94        8.91      3.83 o
 -10   3   7        5.70       17.56      4.70 o
  -9   3   7       66.88       67.35      4.32 o
  -8   3   7        4.31        5.58      5.02 o
  -7   3   7       21.68       17.84      3.85 o
  -6   3   7      186.96      180.77     10.02 o
  -5   3   7      208.47      199.02      4.96 o
  -4   3   7       39.99       49.83      4.37 o
  -3   3   7       14.76       17.76      4.60 o
  -2   3   7       48.56       61.26      4.49 o
  -1   3   7        5.43        8.89      4.10 o
   0   3   7       11.06       16.91      3.95 o
   1   3   7      335.47      360.82      4.67 o
   2   3   7      461.72      441.63      7.90 o
   3   3   7       24.11       26.33      3.45 o
   4   3   7      960.78      969.99     19.86 o
   5   3   7     1310.84     1409.22     34.77 o
   6   3   7        1.67       12.52      3.54 o
   7   3   7      722.89      717.51     18.66 o
   8   3   7       49.79       61.23      3.71 o
   9   3   7       29.20       37.46      3.67 o
  10   3   7       17.43       18.95      3.53 o
  11   3   7      106.73       96.94      4.11 o
  12   3   7       21.48       21.65      3.76 o
  13   3   7      125.99      130.17      4.51 o
 -10   4   7       39.75       42.59      6.97 o
  -9   4   7       66.85       76.81      4.49 o
  -8   4   7        0.01        8.69      4.87 o
  -7   4   7      908.44      887.36     46.31 o
  -6   4   7      380.64      394.08     10.44 o
  -5   4   7       27.80       31.33      4.58 o
  -4   4   7     1626.74     1464.30     93.30 o
  -3   4   7      805.69      925.00     29.37 o
  -2   4   7     6774.86     6742.37    144.46 o
  -1   4   7    12655.43    13146.09    543.94 o
   0   4   7      223.70      255.13      6.26 o
   1   4   7     1799.79     1739.81     12.64 o
   2   4   7      173.79      172.84      4.56 o
   3   4   7     1095.68      958.69     10.00 o
   4   4   7     1598.51     1618.88     31.22 o
   5   4   7       11.15       12.37      3.34 o
   6   4   7      100.18      104.53      3.96 o
   7   4   7        4.71       10.21      3.11 o
   8   4   7       10.59       11.93      3.48 o
   9   4   7      277.83      254.64     11.06 o
  10   4   7       32.94       50.45      3.82 o
  11   4   7       26.93       24.72      3.87 o
  12   4   7        4.59       10.66      3.57 o
  13   4   7       54.70       59.37      3.81 o
 -10   5   7        8.80       14.51      4.96 o
  -9   5   7       26.48       34.11      5.54 o
  -8   5   7       23.45       28.41      4.35 o
  -7   5   7        1.90        1.64      4.52 o
  -6   5   7       29.97       32.12      4.01 o
  -5   5   7       80.60       81.26      4.85 o
  -4   5   7      312.56      317.56     12.29 o
  -3   5   7        3.34        6.47      3.94 o
  -2   5   7      512.97      563.08     18.13 o
  -1   5   7       51.93       55.78      5.18 o
   0   5   7      144.37      118.28      4.58 o
   1   5   7      159.96      177.15      4.21 o
   2   5   7      861.58      832.19      9.71 o
   3   5   7        9.93       10.42      3.01 o
   4   5   7     1001.81     1038.10     17.18 o
   5   5   7      103.90      128.35      4.12 o
   6   5   7       60.52       56.65      3.89 o
   7   5   7     1802.67     1761.29     36.54 o
   8   5   7      598.13      579.15      7.80 o
   9   5   7      167.10      173.01      3.86 o
  10   5   7       91.32      101.00      3.79 o
  11   5   7       34.81       35.47      3.09 o
  12   5   7        2.73       -1.15      3.14 o
  13   5   7      293.75      286.61     16.89 o
  -9   6   7      104.77      125.05     11.10 o
  -8   6   7       74.04       73.51      8.36 o
  -7   6   7        0.24        7.55      4.21 o
  -6   6   7        1.98        8.44      4.54 o
  -5   6   7      546.45      550.97     25.15 o
  -4   6   7        3.26        3.17      4.17 o
  -3   6   7       34.50       45.42      4.10 o
  -2   6   7     2725.02     2847.48     78.65 o
  -1   6   7     1046.87     1056.08     17.42 o
   0   6   7      150.67      146.23      4.47 o
   1   6   7        0.15        4.59      4.37 o
   2   6   7       53.28       51.53      3.78 o
   3   6   7       92.75       81.24      3.64 o
   4   6   7      220.74      208.43      3.67 o
   5   6   7      105.71      110.65      4.21 o
   6   6   7     1006.83      915.42     27.47 o
   7   6   7       51.88       48.55      3.37 o
   8   6   7        9.40       14.08      3.18 o
   9   6   7       43.88       55.41      3.22 o
  10   6   7       38.40       45.47      3.08 o
  11   6   7      134.41      127.13      4.65 o
  12   6   7       34.23       46.47      3.11 o
  13   6   7       24.29       25.67      4.32 o
  -9   7   7        0.99        4.90      4.87 o
  -8   7   7       73.92       80.27      5.11 o
  -7   7   7       20.11       25.08      4.11 o
  -6   7   7        0.31        4.44      4.33 o
  -5   7   7      589.39      599.32     25.80 o
  -4   7   7      329.63      332.19     11.01 o
  -3   7   7        6.90       10.14      4.99 o
  -2   7   7      826.89      861.33     30.24 o
  -1   7   7      767.88      789.54     20.81 o
   0   7   7      423.10      391.72      5.26 o
   1   7   7      502.04      544.08      8.54 o
   2   7   7        2.09        5.66      3.64 o
   3   7   7       24.66       33.98      2.99 o
   4   7   7       18.96       35.69      3.20 o
   5   7   7      104.43       97.46      3.11 o
   6   7   7     4157.62     4107.57     74.94 o
   7   7   7       64.91       69.79      3.68 o
   8   7   7        2.34        4.73      3.18 o
   9   7   7        2.70        6.92      3.24 o
  10   7   7        0.02        2.34      3.59 o
  11   7   7       11.80       18.53      4.21 o
  12   7   7        1.68        6.90      3.20 o
  -8   8   7       23.29       17.46      4.69 o
  -7   8   7        8.32        6.35      3.92 o
  -6   8   7       19.10       21.94      4.66 o
  -5   8   7       31.39       37.22      3.96 o
  -4   8   7       16.24       19.46      4.07 o
  -3   8   7      197.08      219.46     11.64 o
  -2   8   7       61.20       70.10      5.55 o
  -1   8   7       46.59       48.93      4.73 o
   0   8   7      112.78      107.88      4.47 o
   1   8   7       40.25       44.84      4.12 o
   2   8   7       29.87       39.99      3.47 o
   3   8   7       63.33       60.01      3.36 o
   4   8   7        0.12        2.63      3.33 o
   5   8   7       84.73       70.97      3.13 o
   6   8   7       12.52       13.81      3.08 o
   7   8   7        0.44        5.56      3.22 o
   8   8   7       37.31       37.43      3.13 o
   9   8   7      355.94      344.31      8.26 o
  10   8   7      144.69      156.44      7.55 o
  11   8   7       24.45       26.58      3.58 o
  12   8   7        5.87       12.09      5.29 o
  -8   9   7      103.79      106.84      7.48 o
  -7   9   7       14.87       16.84      4.01 o
  -6   9   7      218.18      231.44      7.05 o
  -5   9   7       28.55       27.21      4.87 o
  -4   9   7      272.18      271.94     14.42 o
  -3   9   7       80.28       76.18      4.51 o
  -2   9   7        0.09        2.38      5.23 o
  -1   9   7       85.21       76.44      5.19 o
   0   9   7      214.35      200.28      5.36 o
   1   9   7      122.91      134.22      3.86 o
   2   9   7      156.79      150.25      3.55 o
   3   9   7       63.44       69.31      5.08 o
   4   9   7       10.97       12.57      3.18 o
   5   9   7      264.84      268.78      4.70 o
   6   9   7      224.30      225.58      3.79 o
   7   9   7      110.35      100.68      3.50 o
   8   9   7        0.53        3.48      2.90 o
   9   9   7        1.37        6.24      3.22 o
  10   9   7        5.96       14.36      4.00 o
  11   9   7        5.85        4.72      3.50 o
  -7  10   7        2.12        5.93      4.61 o
  -6  10   7       29.84       29.57      4.22 o
  -5  10   7       26.65       28.26      5.23 o
  -4  10   7        3.28        6.75      4.25 o
  -3  10   7       43.70       41.20      7.28 o
  -2  10   7       32.60       34.98      6.00 o
  -1  10   7       32.37       25.96      4.16 o
   0  10   7       25.06       22.70      4.45 o
   1  10   7        0.27        1.16      4.67 o
   2  10   7      509.78      461.17      7.55 o
   3  10   7        9.06       13.53      3.34 o
   4  10   7       44.38       49.40      4.72 o
   5  10   7       14.56       18.37      3.20 o
   6  10   7     1600.49     1581.64     23.32 o
   7  10   7       96.43       98.08      2.89 o
   8  10   7       18.28       24.97      3.51 o
   9  10   7       23.98       25.25      3.42 o
  10  10   7        5.92        5.33      3.43 o
  11  10   7        1.75        3.78      3.65 o
  -6  11   7       15.39       18.41      7.85 o
  -5  11   7       27.00       34.42      5.88 o
  -4  11   7       29.57       38.53      4.79 o
  -3  11   7       86.20       96.97     12.14 o
  -2  11   7        0.71        3.76      5.10 o
  -1  11   7      128.20      129.95      6.70 o
   0  11   7       11.34       20.21      5.30 o
   1  11   7      157.20      154.67      4.64 o
   2  11   7       87.63       85.61      3.62 o
   3  11   7        5.49       15.58      3.15 o
   4  11   7        1.26        8.79      2.99 o
   5  11   7       56.84       58.49      2.83 o
   6  11   7        0.01        3.57      3.02 o
   7  11   7        4.05        6.66      3.49 o
   8  11   7        0.02        2.55      3.13 o
   9  11   7        8.61       10.93      3.41 o
  10  11   7        6.70       10.71      3.78 o
  -5  12   7        0.04        8.42      5.17 o
  -4  12   7        8.82        2.63      5.74 o
  -3  12   7       20.66       23.90      4.29 o
  -2  12   7       50.87       50.01      5.43 o
  -1  12   7      424.16      406.25     18.37 o
   0  12   7       16.19       19.03      4.52 o
   1  12   7       33.98       35.38      3.34 o
   2  12   7       37.72       41.84      3.69 o
   3  12   7       66.19       75.54      3.27 o
   4  12   7       10.75       12.69      3.30 o
   5  12   7       58.22       65.35      3.43 o
   6  12   7       45.04       49.54      3.68 o
   7  12   7       29.70       35.38      3.05 o
   8  12   7        0.17        2.50      3.45 o
   9  12   7        7.19        6.15      3.17 o
  -3  13   7        0.19        4.06      5.43 o
  -2  13   7        0.70        2.88      5.61 o
  -1  13   7        5.27        1.60      5.79 o
   0  13   7        9.34        8.63      5.42 o
   1  13   7        6.07        3.81      4.99 o
   2  13   7        1.00        2.94      3.56 o
   3  13   7        0.83        3.19      3.29 o
   4  13   7        7.12        7.91      2.96 o
   5  13   7        6.35        5.31      3.13 o
   6  13   7        0.74        3.97      3.20 o
   7  13   7        4.53        0.73      3.16 o
   8  13   7       54.81       64.34      3.47 o
  -1  14   7        7.75       24.14      7.07 o
   0  14   7        3.27       10.00      4.94 o
   1  14   7       40.26       33.01      5.10 o
   2  14   7       12.80        7.20      3.88 o
   3  14   7       21.87       22.41      3.84 o
   4  14   7        2.51        4.80      3.51 o
   5  14   7        5.45       11.18      3.71 o
   6  14   7       30.22       26.85      3.69 o
  -3 -11   8        2.69        4.96      4.31 o
  -2 -11   8       66.27       64.04      4.33 o
  -1 -11   8       17.12       22.78      3.82 o
   0 -11   8       24.83       27.64      3.72 o
   1 -11   8       24.08       24.72      4.35 o
   2 -11   8      247.22      254.28      4.84 o
   3 -11   8        3.58        4.45      3.74 o
   4 -11   8        8.13        8.88      4.65 o
  -5 -10   8        0.03       -1.22      2.95 o
  -4 -10   8       49.57       37.62      3.84 o
  -3 -10   8       20.24       18.36      4.15 o
  -2 -10   8      113.15      110.54      3.75 o
  -1 -10   8       32.56       33.05      4.25 o
   0 -10   8       50.37       33.93      4.16 o
   1 -10   8        0.19       -0.16      3.49 o
   2 -10   8       18.32       12.65      3.72 o
   3 -10   8        4.84        1.68      3.81 o
   4 -10   8       17.75       11.63      4.56 o
   5 -10   8        0.27        0.24      3.68 o
   6 -10   8       93.42       89.07      4.39 o
  -6  -9   8      129.00      140.39      6.55 o
  -5  -9   8      155.87      146.68      4.11 o
  -4  -9   8       16.04       17.31      3.75 o
  -3  -9   8        3.92        6.22      3.54 o
  -2  -9   8      143.64      155.96      4.30 o
  -1  -9   8        0.04        2.04      4.01 o
   0  -9   8       13.30       22.30      3.80 o
   1  -9   8        0.11        1.41      3.28 o
   2  -9   8       97.62      102.04      5.08 o
   3  -9   8       32.17       28.03      3.86 o
   4  -9   8        1.52        6.45      4.12 o
   5  -9   8       99.36      115.07      4.93 o
   6  -9   8       31.42       35.81      3.95 o
   7  -9   8       27.65       32.18      4.10 o
  -7  -8   8       32.66       35.88      3.64 o
  -6  -8   8        6.46        4.79      3.48 o
  -5  -8   8        8.98       15.70      3.39 o
  -4  -8   8       82.73       78.38      3.74 o
  -3  -8   8       48.44       46.12      3.99 o
  -2  -8   8      332.06      357.53      7.11 o
  -1  -8   8      648.94      638.12     19.42 o
   0  -8   8       44.34       41.61      3.65 o
   1  -8   8      647.22      644.78      5.39 o
   2  -8   8        4.32       12.41      3.57 o
   3  -8   8      101.64      110.61      4.17 o
   4  -8   8      219.44      224.42      6.99 o
   5  -8   8      315.41      295.58     12.31 o
   6  -8   8      112.82       97.29      5.93 o
   7  -8   8       46.07       46.06      4.85 o
   8  -8   8        0.56        0.71      4.18 o
   9  -8   8       20.41       21.55      4.91 o
  -8  -7   8        3.59        5.55      3.68 o
  -7  -7   8        7.21        9.88      3.69 o
  -6  -7   8        0.35        4.57      3.31 o
  -5  -7   8      244.42      245.74      8.33 o
  -4  -7   8        3.65        7.84      3.22 o
  -3  -7   8       56.26       52.92      3.38 o
  -2  -7   8        0.23        0.58      3.15 o
  -1  -7   8       15.41       22.99      2.96 o
   0  -7   8        0.25        1.49      3.17 o
   1  -7   8       73.08       69.33      3.65 o
   2  -7   8      215.36      199.92      6.11 o
   3  -7   8       28.73       23.13      4.20 o
   4  -7   8       88.14       74.73      3.87 o
   5  -7   8        0.68        1.09      3.52 o
   6  -7   8        3.46       10.93      4.60 o
   7  -7   8       57.67       51.11      4.09 o
   8  -7   8        0.00       -0.10      4.74 o
   9  -7   8       34.55       35.15      4.17 o
  10  -7   8       19.05       17.36      4.40 o
  -9  -6   8       33.48       32.11      3.82 o
  -8  -6   8      124.75      120.26      3.95 o
  -7  -6   8        0.75        5.86      3.65 o
  -6  -6   8      152.93      135.18      5.70 o
  -5  -6   8      430.84      435.23     11.69 o
  -4  -6   8      378.05      356.68      9.32 o
  -3  -6   8      212.17      216.14      4.66 o
  -2  -6   8       21.54       25.82      3.53 o
  -1  -6   8      230.13      223.29      5.46 o
   0  -6   8       58.10       52.31      3.64 o
   1  -6   8      989.34     1012.17     19.64 o
   2  -6   8      192.10      154.06      4.87 o
   3  -6   8      217.02      224.15      5.20 o
   4  -6   8       61.77       67.32      5.57 o
   5  -6   8      428.59      406.32     19.72 o
   6  -6   8       11.70        5.15      4.01 o
   7  -6   8      161.39      148.75     10.24 o
   8  -6   8       10.80       13.03      4.53 o
   9  -6   8        0.30       -3.16      4.52 o
  10  -6   8        6.91       15.02      4.16 o
  -9  -5   8       23.19       32.35      4.32 o
  -8  -5   8        6.00        7.39      3.11 o
  -7  -5   8       14.21       19.95      4.03 o
  -6  -5   8       33.47       36.04      3.35 o
  -5  -5   8       92.02       88.32      6.76 o
  -4  -5   8       35.12       35.93      3.42 o
  -3  -5   8      118.40      108.56      3.46 o
  -2  -5   8        0.13        2.59      3.53 o
  -1  -5   8       10.54       13.75      4.06 o
   0  -5   8       74.49       84.59      3.66 o
   1  -5   8      459.59      487.87     12.42 o
   2  -5   8       91.44      105.57      4.88 o
   3  -5   8      527.33      513.49     12.62 o
   4  -5   8       12.50       22.59      4.71 o
   5  -5   8      613.28      588.30     25.94 o
   6  -5   8     3544.03     3405.63    151.10 o
   7  -5   8      734.44      676.52     27.52 o
   8  -5   8      195.73      191.44      5.44 o
   9  -5   8      247.96      228.53      6.12 o
  10  -5   8        0.77        4.26      3.74 o
  11  -5   8        0.18        6.12      3.57 o
 -10  -4   8       19.32       20.52      4.14 o
  -9  -4   8       24.26       27.27      4.20 o
  -8  -4   8      203.34      208.22      5.32 o
  -7  -4   8      351.49      340.39     17.74 o
  -6  -4   8     1180.35     1153.70     43.45 o
  -5  -4   8     2228.45     2124.30     69.26 o
  -4  -4   8      564.11      540.76     13.23 o
  -3  -4   8      266.73      260.71      7.43 o
  -2  -4   8        0.20        4.10      3.20 o
  -1  -4   8        1.60       10.50      3.99 o
   0  -4   8      388.41      388.67      6.71 o
   1  -4   8        0.45        1.40      4.40 o
   2  -4   8     1143.51     1108.60     20.71 o
   3  -4   8       59.53       60.19      5.32 o
   4  -4   8       26.08       22.11      4.27 o
   5  -4   8      722.27      713.42     36.35 o
   6  -4   8        9.71       14.68      4.00 o
   7  -4   8      261.16      267.01      9.16 o
   8  -4   8        7.06       10.96      4.74 o
   9  -4   8       25.28       24.65      4.38 o
  10  -4   8      144.62      147.31      4.82 o
  11  -4   8        0.08       -2.14      4.60 o
 -10  -3   8        0.51        0.38      4.38 o
  -9  -3   8       23.25       22.91      3.80 o
  -8  -3   8       23.17       29.64      3.74 o
  -7  -3   8       61.80       62.40      4.02 o
  -6  -3   8       66.83       65.87      3.60 o
  -5  -3   8      151.45      161.21      4.38 o
  -4  -3   8      173.52      168.42      4.33 o
  -3  -3   8      542.56      479.76     14.81 o
  -2  -3   8      773.83      708.13     19.21 o
  -1  -3   8      739.23      806.38     25.25 o
   0  -3   8        0.92        5.16      3.46 o
   1  -3   8      114.20      130.97     11.28 o
   2  -3   8       76.48       63.22      5.06 o
   3  -3   8     2183.57     2033.34     53.35 o
   4  -3   8       12.13        9.65      4.42 o
   5  -3   8      122.26      138.32      5.52 o
   6  -3   8      657.17      617.40     14.44 o
   7  -3   8      131.60      136.90      4.74 o
   8  -3   8      124.61      117.39      4.18 o
   9  -3   8       59.56       63.68      3.93 o
  10  -3   8       72.84       63.14      4.87 o
  11  -3   8       19.88       13.44      4.08 o
  12  -3   8        8.23        9.64      3.95 o
 -10  -2   8        9.28       18.77      3.76 o
  -9  -2   8       33.51       36.12      3.97 o
  -8  -2   8      197.70      190.22      5.57 o
  -7  -2   8        4.88        7.70      3.86 o
  -6  -2   8      193.88      195.69      5.39 o
  -5  -2   8        7.77        5.54      3.11 o
  -4  -2   8      228.27      243.74      6.32 o
  -3  -2   8      331.90      319.20      7.11 o
  -2  -2   8       20.40       24.95      3.41 o
  -1  -2   8      518.95      488.01     14.04 o
   0  -2   8        4.47        6.82      4.49 o
   1  -2   8      161.12      188.82      4.85 o
   2  -2   8       15.71       24.48      5.12 o
   3  -2   8       33.07       50.28      6.29 o
   4  -2   8        2.29        5.23      4.79 o
   5  -2   8      113.21      135.36      5.18 o
   6  -2   8     1099.21     1102.15     24.39 o
   7  -2   8        5.51        4.85      3.95 o
   8  -2   8        3.40        4.33      4.55 o
   9  -2   8        0.73        1.17      4.44 o
  10  -2   8      139.27      143.51      5.37 o
  11  -2   8       21.92       24.66      4.06 o
  12  -2   8       85.52       81.58      3.59 o
 -10  -1   8      161.73      177.19      6.79 o
  -9  -1   8       14.26       11.70      4.04 o
  -8  -1   8       46.04       43.47      3.69 o
  -7  -1   8      124.42      141.32      4.84 o
  -6  -1   8      470.09      457.22     10.24 o
  -5  -1   8     1367.02     1385.71     31.10 o
  -4  -1   8      230.99      214.59      5.62 o
  -3  -1   8     4616.44     4254.12    142.44 o
  -2  -1   8      193.53      161.07      3.96 o
  -1  -1   8       28.46       20.75      3.81 o
   0  -1   8     1087.89     1078.63     30.95 o
   1  -1   8     5585.81     6218.17    115.61 o
   2  -1   8     2205.52     2302.39     13.71 o
   3  -1   8     1473.85     1458.33     10.17 o
   4  -1   8      847.70      832.03     29.87 o
   5  -1   8       22.51       24.82      4.19 o
   6  -1   8      371.23      374.80     13.46 o
   7  -1   8       34.01       34.79      4.76 o
   8  -1   8       33.00       30.21      4.55 o
   9  -1   8       89.52       88.71      4.13 o
  10  -1   8      171.53      167.52      5.56 o
  11  -1   8       75.78       91.59      4.31 o
  12  -1   8       46.98       50.97      4.46 o
  13  -1   8        1.78       -0.26      4.15 o
 -10   0   8        1.04        3.64      4.21 o
  -9   0   8        3.76        6.14      3.79 o
  -8   0   8       29.12       28.00      4.05 o
  -7   0   8       15.24       12.24      3.91 o
  -6   0   8        3.26        3.88      3.75 o
  -5   0   8        0.28        6.18      3.51 o
  -4   0   8        0.50        3.29      3.74 o
  -3   0   8       34.53       36.65      3.76 o
  -2   0   8       76.95       63.42      4.73 o
  -1   0   8     1170.61     1088.46     38.16 o
   0   0   8      395.72      401.20     13.71 o
   1   0   8       11.55       12.74      4.96 o
   2   0   8      274.16      304.79      5.70 o
   3   0   8     7685.73     8632.42     20.94 o
   4   0   8      307.04      311.15     19.06 o
   5   0   8     5111.25     5220.56    269.11 o
   6   0   8      149.62      151.25      6.97 o
   7   0   8       38.20       39.40      5.55 o
   8   0   8       10.09       16.91      4.06 o
   9   0   8       92.62       96.03      4.67 o
  10   0   8       36.14       28.17      4.03 o
  11   0   8        3.47        6.80      3.93 o
  12   0   8        7.29       12.39      4.44 o
  13   0   8       59.52       63.40      5.14 o
 -10   1   8      379.55      407.31      7.89 o
  -9   1   8       23.27       31.19      4.19 o
  -8   1   8       48.20       44.96      3.48 o
  -7   1   8        4.87        8.98      3.46 o
  -6   1   8       35.91       36.14      3.34 o
  -5   1   8     2769.51     2646.84     71.44 o
  -4   1   8     1064.02      959.63     30.37 o
  -3   1   8      129.27      133.21      4.96 o
  -2   1   8      133.86      111.62      4.87 o
  -1   1   8     1090.50     1078.32     32.17 o
   0   1   8      266.88      234.83      5.48 o
   1   1   8      229.95      253.07      5.63 o
   2   1   8      938.73      944.65     13.14 o
   3   1   8     2543.37     2578.80     29.99 o
   4   1   8      185.30      181.18      4.96 o
   5   1   8       52.13       51.76      4.20 o
   6   1   8      485.54      434.04     15.44 o
   7   1   8       29.26       32.82      5.90 o
   8   1   8      113.97      102.44      5.50 o
   9   1   8       40.96       41.76      4.19 o
  10   1   8      210.65      193.49      5.96 o
  11   1   8        6.00       11.35      4.51 o
  12   1   8       40.11       50.85      4.23 o
  13   1   8       12.22       15.64      5.07 o
 -10   2   8       23.74       26.74      4.05 o
  -9   2   8       29.02       39.48      3.68 o
  -8   2   8        9.74        4.37      3.60 o
  -7   2   8       31.63       41.35      3.73 o
  -6   2   8      272.59      244.37      4.72 o
  -5   2   8       17.97       21.49      4.10 o
  -4   2   8      565.68      559.10     19.27 o
  -3   2   8        2.41       12.74      4.19 o
  -2   2   8      654.61      730.39     34.07 o
  -1   2   8     1362.42     1230.14     43.82 o
   0   2   8        0.49        0.67      4.58 o
   1   2   8      382.32      418.06      6.31 o
   2   2   8      265.40      266.79      5.13 o
   3   2   8      375.95      381.74      5.55 o
   5   2   8     1111.78     1079.39     24.66 o
   6   2   8       13.45        9.83      5.09 o
   7   2   8        1.39        0.53      3.78 o
   8   2   8       62.92       66.80      3.93 o
   9   2   8      147.92      150.89      5.43 o
  10   2   8       43.29       42.09      5.97 o
  11   2   8       20.45       24.49      3.92 o
  12   2   8        0.16        6.02      3.90 o
  13   2   8      155.88      155.37      9.16 o
 -10   3   8      182.36      176.01      7.83 o
  -9   3   8       50.58       42.41      4.21 o
  -8   3   8       30.72       36.27      5.10 o
  -7   3   8       61.43       64.19      4.04 o
  -6   3   8        2.69        6.66      4.82 o
  -5   3   8       83.17       79.79      4.70 o
  -4   3   8       36.06       52.81      4.16 o
  -3   3   8       50.19       53.26      4.25 o
  -2   3   8      150.58      137.25      4.73 o
  -1   3   8       84.27       78.09      4.04 o
   0   3   8        2.09        5.23      4.01 o
   1   3   8       27.88       36.14      4.45 o
   2   3   8       47.90       39.16      4.82 o
   3   3   8        0.99        2.23      3.57 o
   4   3   8      444.23      434.85     12.14 o
   5   3   8     1069.37     1065.89     41.70 o
   6   3   8      524.76      528.36     10.40 o
   7   3   8      702.40      708.08     13.87 o
   8   3   8       39.87       42.09      5.10 o
   9   3   8        6.82        6.89      3.33 o
  10   3   8      167.80      169.86      7.15 o
  11   3   8      113.63      109.98      5.25 o
  12   3   8      120.58      119.33      5.75 o
  13   3   8       22.07       24.77      4.37 o
 -10   4   8       21.74       23.56      4.48 o
  -9   4   8      181.79      182.20      7.58 o
  -8   4   8        2.53        8.40      4.56 o
  -7   4   8       13.60       30.11      4.13 o
  -6   4   8      541.66      514.77     15.49 o
  -5   4   8       40.59       52.54      4.93 o
  -4   4   8       24.74       22.16      4.23 o
  -3   4   8       82.92       70.60      4.32 o
  -2   4   8     1647.04     1707.78     49.35 o
  -1   4   8      865.76      872.31     16.32 o
   0   4   8      636.96      627.90     10.11 o
   1   4   8      799.08      769.00      9.39 o
   2   4   8     3570.04     3630.82     41.90 o
   3   4   8       98.21       77.53      3.66 o
   4   4   8      719.25      710.66     20.62 o
   5   4   8      140.63      139.47      3.88 o
   6   4   8        4.46        6.25      3.48 o
   7   4   8       39.73       38.57      3.36 o
   8   4   8       77.37       78.89      3.63 o
   9   4   8       19.62       23.10      2.97 o
  10   4   8      119.46      120.01      9.99 o
  11   4   8        0.01        8.99      3.47 o
  12   4   8       45.55       45.64      3.40 o
  13   4   8       96.23      106.42      4.70 o
  -9   5   8        6.63       16.40      4.76 o
  -8   5   8       66.33       68.33      4.79 o
  -7   5   8       91.10       93.42     11.64 o
  -6   5   8        0.22        8.88      4.54 o
  -5   5   8       23.89       25.91      4.18 o
  -4   5   8       38.06       29.32      4.13 o
  -3   5   8        0.07        3.04      4.18 o
  -2   5   8      111.70      108.90      5.04 o
  -1   5   8      279.79      302.15      6.34 o
   0   5   8      277.77      303.01      5.56 o
   1   5   8      294.85      275.29      4.38 o
   2   5   8        3.55       11.94      3.26 o
   3   5   8     2423.01     2378.56     29.44 o
   4   5   8      231.02      230.45      8.34 o
   5   5   8       13.79       26.80      3.76 o
   6   5   8      479.42      457.01     11.26 o
   7   5   8        5.65        9.81      3.40 o
   8   5   8      406.36      374.11      7.67 o
   9   5   8      421.64      427.88      5.97 o
  10   5   8      149.05      137.99      4.95 o
  11   5   8       75.53       69.66      3.70 o
  12   5   8       49.29       55.81      7.14 o
  13   5   8       46.97       58.71      6.42 o
  -9   6   8        8.29        9.31      4.56 o
  -8   6   8       73.24       75.96      5.30 o
  -7   6   8        3.33       16.31      4.58 o
  -6   6   8      246.25      260.15     12.62 o
  -5   6   8     1528.58     1467.53     68.69 o
  -4   6   8      180.85      153.12      6.04 o
  -3   6   8       76.59       85.62      5.15 o
  -2   6   8      535.19      564.20     19.13 o
  -1   6   8        0.12        2.62      4.64 o
   0   6   8        9.25        8.88      4.52 o
   1   6   8      172.59      160.04      4.43 o
   2   6   8      190.27      203.58      4.54 o
   3   6   8      369.96      379.49      5.77 o
   4   6   8       52.48       61.37      3.59 o
   5   6   8       56.39       59.40      3.68 o
   6   6   8       64.62       63.47      3.35 o
   7   6   8        2.04        8.62      3.76 o
   8   6   8       93.08       79.44      3.56 o
   9   6   8        0.77        0.44      3.18 o
  10   6   8      117.41       96.33      3.27 o
  11   6   8       88.58       97.96      3.72 o
  12   6   8       45.94       56.44      3.61 o
  13   6   8       63.36       56.12      4.07 o
  -9   7   8        7.26        3.64      7.99 o
  -8   7   8      112.89       97.21      5.11 o
  -7   7   8       61.38       49.63      4.45 o
  -6   7   8       21.41       20.72      4.47 o
  -5   7   8      125.33      139.66      8.71 o
  -4   7   8      463.66      448.26     15.28 o
  -3   7   8       35.46       44.19      5.80 o
  -2   7   8     1303.95     1305.75     50.08 o
  -1   7   8      411.10      423.30      8.92 o
   0   7   8      377.82      447.43      5.43 o
   1   7   8      285.39      271.23      4.99 o
   2   7   8      445.90      465.75      5.12 o
   3   7   8      442.23      391.35      4.35 o
   4   7   8       31.40       32.61      3.52 o
   5   7   8        4.80        4.20      3.23 o
   6   7   8        5.50        6.52      4.04 o
   7   7   8        7.53        5.75      3.41 o
   8   7   8      686.85      678.14     11.57 o
   9   7   8      291.98      273.04      7.87 o
  10   7   8       41.82       43.08      3.40 o
  11   7   8        2.55        5.88      3.26 o
  12   7   8       10.66        4.98      3.23 o
  -8   8   8        0.58       -2.42      4.35 o
  -7   8   8       22.68       18.81      4.56 o
  -6   8   8        6.91       14.01      4.04 o
  -5   8   8        0.01       -3.28      4.00 o
  -4   8   8       21.99       23.58      5.55 o
  -3   8   8       12.47       13.16      5.55 o
  -2   8   8       56.41       45.44      5.38 o
  -1   8   8      308.28      323.69     11.92 o
   0   8   8        4.83        7.81      4.17 o
   1   8   8       10.03       10.66      4.49 o
   2   8   8       37.67       38.90      3.64 o
   3   8   8        0.00        2.26      3.27 o
   4   8   8        5.48        7.19      2.72 o
   5   8   8        2.66        1.37      3.16 o
   6   8   8      438.65      407.29      5.26 o
   7   8   8       57.70       44.83      5.15 o
   8   8   8       25.65       26.18      3.47 o
   9   8   8      146.19      155.01      4.44 o
  10   8   8        1.20        5.35      3.52 o
  11   8   8       12.58       13.14      3.42 o
  12   8   8        6.98       16.25      4.23 o
  -7   9   8        3.33       11.61      4.47 o
  -6   9   8       79.67       74.68      4.68 o
  -5   9   8      353.59      400.59     17.04 o
  -4   9   8        5.41        8.01      4.43 o
  -3   9   8       59.96       57.92      5.56 o
  -2   9   8       41.16       51.76      7.64 o
  -1   9   8      126.34      115.61      5.47 o
   0   9   8      156.00      159.55      4.97 o
   1   9   8      432.61      435.93     10.76 o
   2   9   8      208.06      196.85      5.97 o
   3   9   8       33.02       41.21      3.40 o
   4   9   8        0.93        6.82      2.97 o
   5   9   8        2.07        5.19      3.00 o
   6   9   8       31.32       37.04      3.46 o
   7   9   8        0.00       -2.17      3.26 o
   8   9   8      139.17      150.51      4.45 o
   9   9   8       45.68       43.41      3.61 o
  10   9   8        0.99        8.19      3.56 o
  11   9   8        8.55       11.10      3.69 o
  -6  10   8        0.98        3.27      4.84 o
  -5  10   8       95.07       79.01      5.37 o
  -4  10   8       62.52       67.96      4.89 o
  -3  10   8       30.18       36.14      6.16 o
  -2  10   8       49.82       48.97      5.33 o
  -1  10   8        1.05        2.33      4.61 o
   0  10   8       57.26       41.31      4.59 o
   1  10   8        1.55       -0.17      3.65 o
   2  10   8      121.43      120.10      4.13 o
   3  10   8      323.98      313.18      6.32 o
   4  10   8       89.50       92.62      2.89 o
   5  10   8       31.72       33.12      3.26 o
   6  10   8     2138.40     2110.24     31.42 o
   7  10   8       59.11       53.39      3.11 o
   8  10   8        1.18        0.36      3.98 o
   9  10   8        1.10        7.19      3.24 o
  10  10   8       87.96       97.43      3.62 o
  11  10   8      100.90      109.04      5.66 o
  -6  11   8        3.68       14.19      6.15 o
  -5  11   8        9.77       21.59      5.09 o
  -4  11   8       12.44       17.94      5.65 o
  -3  11   8       60.67       63.02      6.07 o
  -2  11   8        2.43        9.08      5.27 o
  -1  11   8        7.14       17.77      4.08 o
   0  11   8      199.71      226.14      4.71 o
   1  11   8      392.74      392.66      8.40 o
   2  11   8       11.78       11.18      3.42 o
   3  11   8        5.12        7.48      3.22 o
   4  11   8        7.67        9.82      3.24 o
   5  11   8       17.47       13.88      3.61 o
   6  11   8        6.39       16.38      3.53 o
   7  11   8       17.24       23.07      2.77 o
   8  11   8       74.51       71.40      3.46 o
   9  11   8        4.72        9.39      3.60 o
  10  11   8        8.17        5.19      4.16 o
  -4  12   8        7.34        1.98      6.17 o
  -3  12   8        2.06       13.00      4.83 o
  -2  12   8        0.01        5.88      4.16 o
  -1  12   8      101.75       98.11      5.62 o
   0  12   8       75.66       70.96      3.88 o
   1  12   8        1.17        5.84      3.65 o
   2  12   8       42.26       46.16      3.52 o
   3  12   8       63.12       58.42      3.14 o
   4  12   8        2.20        2.61      3.03 o
   5  12   8       14.89       18.02      3.43 o
   6  12   8      131.25      121.17      3.44 o
   7  12   8       19.34       26.32      4.05 o
   8  12   8       51.35       45.01      3.28 o
   9  12   8        0.04        0.19      3.78 o
  -3  13   8       52.67       50.41      7.23 o
  -2  13   8        7.41       15.70      4.29 o
  -1  13   8        0.55        1.70      5.45 o
   0  13   8        8.68        6.05      4.76 o
   1  13   8       49.48       42.46      3.95 o
   2  13   8       82.29       76.97      4.05 o
   3  13   8        0.89        3.15      3.59 o
   4  13   8        3.38        2.24      3.82 o
   5  13   8       23.54       29.42      3.36 o
   6  13   8       53.04       41.98      3.75 o
   7  13   8        2.08        1.98      3.81 o
   8  13   8       15.20       18.67      3.58 o
  -1  14   8        1.19        5.26      5.65 o
   0  14   8       46.66       41.16      5.76 o
   1  14   8        0.01        3.06      5.10 o
   2  14   8       64.56       55.20      7.48 o
   3  14   8       72.87       65.36      3.74 o
   4  14   8        0.96        6.06      3.84 o
   5  14   8        2.58        5.56      3.56 o
  -2 -11   9        0.34        2.80      4.08 o
  -1 -11   9        4.99        6.02      4.36 o
   0 -11   9       21.33       27.61      4.18 o
   1 -11   9       36.22       45.12      3.86 o
   2 -11   9       23.95       34.07      4.09 o
   3 -11   9        4.28        8.66      4.36 o
  -4 -10   9        0.07       -2.28      4.18 o
  -3 -10   9        8.28       12.84      4.38 o
  -2 -10   9       64.10       76.63      3.78 o
  -1 -10   9       45.97       43.27      4.17 o
   0 -10   9       41.75       37.88      3.85 o
   1 -10   9       23.46       26.29      4.06 o
   2 -10   9       85.71       80.17      4.52 o
   3 -10   9        0.32        1.83      3.67 o
   4 -10   9       65.56       49.34      4.21 o
   5 -10   9       46.00       44.11      4.72 o
  -6  -9   9      128.54      123.06      6.09 o
  -5  -9   9        0.23        2.49      3.07 o
  -4  -9   9      172.99      180.84      6.85 o
  -3  -9   9        1.75        4.56      4.00 o
  -2  -9   9       87.06       77.72      3.74 o
  -1  -9   9        6.12        6.32      4.06 o
   0  -9   9       85.16       82.42      4.15 o
   1  -9   9       11.81       12.07      4.05 o
   2  -9   9       30.71       37.28      3.48 o
   3  -9   9      130.22      134.74      4.44 o
   4  -9   9        0.92        5.28      4.05 o
   5  -9   9        9.88       12.12      3.64 o
   6  -9   9        1.50        3.94      5.04 o
   7  -9   9       45.93       41.69      4.16 o
  -7  -8   9        5.16       10.72      3.44 o
  -6  -8   9      128.85      137.01      5.88 o
  -5  -8   9        0.72        1.43      3.78 o
  -4  -8   9        0.63        2.55      3.22 o
  -3  -8   9        0.02        8.34      4.40 o
  -2  -8   9      228.58      237.67      8.53 o
  -1  -8   9       89.03       84.48      3.79 o
   0  -8   9       55.10       56.24      4.11 o
   1  -8   9       10.46       14.64      3.78 o
   2  -8   9      286.21      312.91      6.28 o
   3  -8   9       56.10       49.52      3.74 o
   4  -8   9       11.91       11.17      3.52 o
   5  -8   9       14.70       24.02      3.79 o
   6  -8   9        1.33        3.69      4.47 o
   7  -8   9       82.42       93.28      5.15 o
   8  -8   9        0.77       -0.05      4.71 o
  -7  -7   9        9.43       10.79      3.84 o
  -6  -7   9      103.00      102.67      4.51 o
  -5  -7   9        0.10        5.98      4.03 o
  -4  -7   9       71.88       65.35      3.95 o
  -3  -7   9       31.23       30.17      3.60 o
  -2  -7   9      240.15      230.52      4.12 o
  -1  -7   9        0.01        3.74      3.96 o
   0  -7   9        5.32        7.27      4.01 o
   1  -7   9      134.94      139.85      4.45 o
   2  -7   9       67.17       66.32      4.71 o
   3  -7   9      136.52      117.78      3.63 o
   4  -7   9      536.08      489.40     15.77 o
   5  -7   9        1.22       -2.09      4.10 o
   6  -7   9       35.61       38.53      6.22 o
   7  -7   9        6.53        3.22      3.62 o
   8  -7   9       12.69        8.87      4.65 o
   9  -7   9        0.61        0.00      4.20 o
  -8  -6   9       10.16       11.63      3.86 o
  -7  -6   9       10.98       11.69      4.17 o
  -6  -6   9      106.83      117.54      4.86 o
  -5  -6   9      527.02      522.20     13.03 o
  -4  -6   9        0.60        1.26      3.04 o
  -3  -6   9      161.73      156.08      4.17 o
  -2  -6   9       46.55       45.11      3.50 o
  -1  -6   9       56.67       60.57      3.63 o
   0  -6   9      474.67      413.29     11.55 o
   1  -6   9     1101.92     1055.74     20.18 o
   2  -6   9      664.21      663.77     14.51 o
   3  -6   9      267.23      282.77      8.00 o
   4  -6   9        2.58        7.42      4.40 o
   5  -6   9       79.67       91.18      5.19 o
   6  -6   9      180.17      158.83      9.11 o
   7  -6   9      106.42      110.10      4.42 o
   8  -6   9       16.99        8.30      4.61 o
   9  -6   9        8.12        7.66      4.55 o
  10  -6   9       83.13       75.54      4.27 o
  -9  -5   9      125.73      123.35      5.96 o
  -8  -5   9       12.60       16.82      3.85 o
  -7  -5   9        5.70        9.08      4.09 o
  -6  -5   9        1.16       10.82      4.04 o
  -5  -5   9       92.09       94.18      3.52 o
  -4  -5   9        6.86        9.24      3.28 o
  -3  -5   9        1.04        2.13      3.27 o
  -2  -5   9        6.51        9.96      3.87 o
  -1  -5   9       15.15       15.36      3.67 o
   0  -5   9        8.35        7.13      3.41 o
   1  -5   9      837.43      795.60     16.67 o
   2  -5   9       73.13       98.44      4.70 o
   3  -5   9        3.69        9.72      4.60 o
   4  -5   9        0.08       -1.29      5.14 o
   5  -5   9       44.57       47.32      4.96 o
   6  -5   9       69.90       71.53      5.05 o
   7  -5   9      458.58      469.75     19.08 o
   8  -5   9      454.03      445.40     16.74 o
   9  -5   9      235.61      260.68      8.20 o
  10  -5   9       23.61       32.53      4.17 o
  11  -5   9       11.28       11.74      4.14 o
  -9  -4   9       10.98       10.32      3.80 o
  -8  -4   9        1.12        5.41      3.85 o
  -7  -4   9       88.57       88.83      3.61 o
  -6  -4   9      600.89      584.87     18.24 o
  -5  -4   9      270.53      249.63      7.98 o
  -4  -4   9     1156.10     1139.73     28.48 o
  -3  -4   9       11.09       16.68      3.54 o
  -2  -4   9       29.86       30.77      3.62 o
  -1  -4   9      351.11      337.23     13.91 o
   0  -4   9      131.74      118.26      6.44 o
   1  -4   9      803.83      868.11     27.04 o
   2  -4   9       28.03       25.88      4.55 o
   3  -4   9      528.34      524.07     15.28 o
   4  -4   9       55.73       55.51      4.93 o
   5  -4   9      208.24      205.34      8.63 o
   6  -4   9      125.65      131.23      4.43 o
   7  -4   9      284.93      285.83      6.22 o
   8  -4   9        0.99        6.49      4.49 o
   9  -4   9       45.90       53.82      4.02 o
  10  -4   9        1.97        9.51      4.50 o
  11  -4   9       12.84       12.95      3.76 o
  -9  -3   9        1.87       -5.90      3.70 o
  -8  -3   9        0.02        4.13      4.09 o
  -7  -3   9        6.78       12.09      3.93 o
  -6  -3   9        0.06        0.02      3.56 o
  -5  -3   9      361.24      338.56     11.11 o
  -4  -3   9      199.91      192.83      5.67 o
  -3  -3   9      217.33      200.05      5.36 o
  -2  -3   9       12.69       11.32      3.22 o
  -1  -3   9      237.84      261.51      7.83 o
   0  -3   9      458.66      420.61     15.44 o
   1  -3   9     1427.80     1375.37     29.74 o
   2  -3   9      473.67      402.71     17.75 o
   3  -3   9       69.70       62.85      5.08 o
   4  -3   9      315.41      302.33      4.99 o
   5  -3   9      212.93      194.67      5.51 o
   6  -3   9       13.59        7.70      4.90 o
   7  -3   9      590.43      579.98     11.92 o
   8  -3   9      123.32      132.12      4.19 o
   9  -3   9      316.26      305.09      8.96 o
  10  -3   9        0.20        5.27      3.56 o
  11  -3   9       11.08       11.21      3.97 o
  12  -3   9        3.67        7.31      4.13 o
 -10  -2   9        4.24        8.96      4.15 o
  -9  -2   9      239.29      224.54      6.69 o
  -8  -2   9      163.11      174.56      3.84 o
  -7  -2   9       11.17       10.99      3.94 o
  -6  -2   9        1.09        5.27      3.93 o
  -5  -2   9      142.66      140.22      3.88 o
  -4  -2   9      860.67      823.47     20.37 o
  -3  -2   9       16.46       18.48      3.41 o
  -2  -2   9      478.29      456.21     12.66 o
  -1  -2   9        0.14        5.80      3.71 o
   0  -2   9       74.81       79.87      3.75 o
   1  -2   9      137.22      153.97      5.47 o
   2  -2   9      217.27      227.15      5.17 o
   3  -2   9       48.70       51.76      5.67 o
   4  -2   9       44.50       47.50      4.16 o
   5  -2   9        0.48        0.22      4.82 o
   6  -2   9      165.50      151.93      5.75 o
   7  -2   9       38.14       40.14      3.92 o
   8  -2   9       37.68       32.36      4.61 o
   9  -2   9       21.44       24.33      3.93 o
  10  -2   9       99.62       97.99      3.88 o
  11  -2   9        0.17       -3.66      3.83 o
  12  -2   9       89.79      103.92      4.12 o
 -10  -1   9       15.60       16.17      3.45 o
  -9  -1   9        6.86        9.92      3.99 o
  -8  -1   9       62.89       63.27      3.80 o
  -7  -1   9        0.37        2.10      4.01 o
  -6  -1   9      332.97      322.83      4.78 o
  -5  -1   9       20.91       14.92      4.13 o
  -4  -1   9      280.29      298.78     11.22 o
  -3  -1   9      506.81      505.75      8.79 o
  -2  -1   9       40.41       27.64      3.76 o
  -1  -1   9      652.91      709.19     17.08 o
   0  -1   9       29.60       47.85      3.94 o
   1  -1   9     1874.05     2012.30     24.33 o
   2  -1   9     1283.72     1214.17      9.89 o
   4  -1   9      694.64      711.60     18.41 o
   5  -1   9      106.64       95.36      5.93 o
   6  -1   9      769.69      762.89     19.76 o
   7  -1   9      284.16      266.68     12.67 o
   8  -1   9        0.47        0.43      4.49 o
   9  -1   9      117.74      105.34      4.73 o
  10  -1   9      264.69      282.19     10.08 o
  11  -1   9        4.51       10.59      4.00 o
  12  -1   9       78.28       67.09      3.91 o
 -10   0   9       38.85       39.40      4.39 o
  -9   0   9       37.09       39.90      3.78 o
  -8   0   9        1.44        6.95      4.17 o
  -7   0   9       87.18       77.76      3.85 o
  -6   0   9        8.92        8.64      4.11 o
  -5   0   9       15.46       11.80      4.03 o
  -4   0   9       34.45       29.85      3.78 o
  -3   0   9      234.14      228.49      4.87 o
  -2   0   9       13.87       19.66      4.47 o
  -1   0   9       18.02       15.90      4.37 o
   0   0   9      155.51      153.09      5.33 o
   1   0   9        4.37        2.98      4.82 o
   2   0   9      571.28      584.23     18.19 o
   3   0   9     2448.10     2404.75     86.43 o
   4   0   9      513.09      505.29     67.47 o
   5   0   9     1788.84     1701.61     83.07 o
   6   0   9      195.22      205.53      6.86 o
   7   0   9      436.23      430.00     20.00 o
   8   0   9     1196.23     1171.38     50.71 o
   9   0   9      654.71      644.48     27.95 o
  10   0   9        2.71       11.23      5.48 o
  11   0   9       22.15       26.27      4.33 o
  12   0   9       95.12      105.78      5.57 o
  13   0   9        0.06        3.01      4.27 o
 -10   1   9        9.91        8.49      3.54 o
  -9   1   9        2.15        9.77      3.89 o
  -8   1   9        4.57        5.37      4.12 o
  -7   1   9       53.57       70.60      3.83 o
  -6   1   9       41.19       44.16      3.32 o
  -5   1   9      217.48      232.68      7.06 o
  -4   1   9       10.84       11.35      4.24 o
  -3   1   9      159.82      160.80      5.17 o
  -2   1   9     3452.42     3169.19    130.75 o
  -1   1   9     2479.34     2359.35     98.79 o
   0   1   9        2.55        6.94      4.79 o
   1   1   9       24.79       25.28      4.81 o
   2   1   9      423.65      486.81      5.95 o
   3   1   9     1126.35     1272.59      9.00 o
   4   1   9      975.90     1011.56     22.37 o
   5   1   9        0.30        3.27      4.37 o
   6   1   9        9.61       15.23      4.31 o
   7   1   9      471.89      461.35     22.22 o
   8   1   9        0.13        0.83      4.43 o
   9   1   9      195.58      168.78     10.05 o
  10   1   9      398.98      394.35     19.03 o
  11   1   9        1.57       12.81      3.92 o
  12   1   9       17.73       18.52      4.79 o
  13   1   9       16.27       24.13      4.90 o
 -10   2   9        4.56        7.21      4.06 o
  -9   2   9       29.62       30.90      4.37 o
  -8   2   9      135.54      134.76      3.71 o
  -7   2   9        8.52       12.71      3.72 o
  -6   2   9        0.36        3.34      3.99 o
  -5   2   9      156.05      166.57      4.48 o
  -4   2   9       13.21       17.44      3.92 o
  -3   2   9      314.25      307.02      4.86 o
  -2   2   9        9.30       15.24      4.29 o
  -1   2   9      184.74      142.41      4.66 o
   0   2   9      175.80      174.00      5.20 o
   1   2   9     1906.72     2014.75     10.46 o
   2   2   9     1262.94     1331.56     38.60 o
   3   2   9     1566.53     1559.70     18.69 o
   4   2   9       80.18       80.04      4.14 o
   5   2   9       96.29       94.15      4.03 o
   6   2   9      141.95      159.54      3.82 o
   7   2   9      167.00      148.56      4.32 o
   8   2   9     1902.02     1753.25     92.10 o
   9   2   9      349.08      317.10     19.13 o
  10   2   9      245.86      249.00     16.56 o
  11   2   9       22.71       21.75      4.46 o
  12   2   9       47.67       60.82      5.49 o
  13   2   9        4.39        5.78      4.41 o
 -10   3   9       51.66       44.24      4.22 o
  -9   3   9       86.86       90.58      4.36 o
  -8   3   9        1.70       -2.31      3.86 o
  -7   3   9       24.67       30.30      4.45 o
  -6   3   9       31.85       42.63      5.87 o
  -5   3   9        5.98        4.84      4.08 o
  -4   3   9      245.11      238.36     12.30 o
  -3   3   9        4.54        4.23      4.14 o
  -2   3   9       15.05       17.84      4.25 o
  -1   3   9      589.37      583.87     15.51 o
   0   3   9        0.06        0.82      4.39 o
   1   3   9        6.71       10.83      4.15 o
   2   3   9      343.77      390.55      5.84 o
   3   3   9        0.00        4.95      3.90 o
   4   3   9        1.12        3.73      3.79 o
   5   3   9      187.21      199.57      5.88 o
   6   3   9      819.60      804.52     25.70 o
   7   3   9      302.27      291.18      8.61 o
   8   3   9       82.40       77.18      3.45 o
   9   3   9       42.19       47.59      3.85 o
  10   3   9       51.72       68.02      4.62 o
  11   3   9      117.35      113.64      7.95 o
  12   3   9       95.83       89.68      6.92 o
  13   3   9        0.08       -3.25      3.97 o
  -9   4   9        3.48        9.31      4.77 o
  -8   4   9      241.06      239.24      7.06 o
  -7   4   9       10.06       19.45      4.07 o
  -6   4   9        1.08        6.63      3.98 o
  -5   4   9      724.62      722.21     31.41 o
  -4   4   9        1.98        4.90      4.14 o
  -3   4   9     1097.53     1019.96     35.30 o
  -2   4   9       27.92       28.90      4.01 o
  -1   4   9       18.49       27.03      4.51 o
   0   4   9      909.01      843.12      7.82 o
   1   4   9      531.46      502.79      5.37 o
   2   4   9      615.90      633.55     10.66 o
   3   4   9       31.04       37.86      3.87 o
   4   4   9     2723.42     2842.94     66.68 o
   5   4   9      935.84      890.74     41.38 o
   6   4   9      532.65      499.64     13.00 o
   7   4   9       28.18       34.44      3.51 o
   8   4   9      142.31      136.63      3.44 o
   9   4   9       83.67       69.16      3.40 o
  10   4   9       38.07       42.03      3.28 o
  11   4   9       36.10       37.17      4.85 o
  12   4   9       16.54       17.78      3.38 o
  13   4   9        4.33       12.24      3.38 o
  -9   5   9       19.44       12.91      4.85 o
  -8   5   9       20.72       20.59      4.68 o
  -7   5   9        0.92        4.15      6.60 o
  -6   5   9       22.66       29.04      4.51 o
  -5   5   9       35.77       39.08      4.03 o
  -4   5   9       23.46       28.21      4.66 o
  -3   5   9      126.52      133.97      4.45 o
  -2   5   9       67.84       68.77      4.09 o
  -1   5   9       26.96       32.31      4.32 o
   0   5   9      271.85      260.20      4.60 o
   1   5   9        8.55        9.93      3.52 o
   2   5   9      217.51      213.15      4.41 o
   3   5   9     1062.05      982.51     15.86 o
   4   5   9       16.26       12.27      3.09 o
   5   5   9      156.17      154.56      5.51 o
   6   5   9        2.56        8.13      3.48 o
   7   5   9      336.89      336.41      7.46 o
   8   5   9       31.10       30.54      3.12 o
   9   5   9       38.99       39.37      3.23 o
  10   5   9      182.68      198.86      5.81 o
  11   5   9       43.68       44.66      3.41 o
  12   5   9       43.96       36.16      3.35 o
  13   5   9       10.96       16.08      4.36 o
  -9   6   9      149.97      165.07      5.02 o
  -8   6   9      223.68      209.72      8.75 o
  -7   6   9       58.28       75.45      4.79 o
  -6   6   9      544.75      538.89     22.16 o
  -5   6   9      103.32      111.66      6.85 o
  -4   6   9       99.55      112.00      6.56 o
  -3   6   9     3106.05     3094.81     94.02 o
  -2   6   9      552.59      528.11     23.45 o
  -1   6   9       65.64       67.46      5.21 o
   0   6   9      199.48      210.97      4.62 o
   1   6   9       65.51       64.04      4.24 o
   2   6   9      214.48      204.29      4.20 o
   3   6   9        0.03        0.63      3.17 o
   4   6   9       55.83       49.50      3.61 o
   5   6   9       62.62       66.99      3.80 o
   6   6   9      147.35      147.73      5.76 o
   7   6   9       77.89       96.62      3.59 o
   8   6   9       12.27        5.25      3.29 o
   9   6   9       71.70       70.42      3.36 o
  10   6   9       39.37       46.00      3.93 o
  11   6   9       11.61       13.71      3.06 o
  12   6   9       29.47       31.75      3.39 o
  13   6   9      166.82      159.50      7.33 o
  -8   7   9       20.78       27.94      4.63 o
  -7   7   9        0.53        2.70      4.19 o
  -6   7   9       16.85       14.20      4.31 o
  -5   7   9       32.19       32.14      4.74 o
  -4   7   9      145.63      146.86      4.68 o
  -3   7   9       82.10       82.50      6.02 o
  -2   7   9      911.12      958.12     31.67 o
  -1   7   9      501.79      525.92     16.56 o
   0   7   9       73.00       75.71      3.82 o
   1   7   9       16.46       19.00      3.91 o
   2   7   9     2009.70     2013.20     26.37 o
   3   7   9       48.87       43.93      3.58 o
   4   7   9      192.97      210.33      3.62 o
   5   7   9       92.98       91.09      3.99 o
   6   7   9       26.25       36.76      3.52 o
   7   7   9      492.49      505.49     13.58 o
   8   7   9       29.59       36.69      3.15 o
   9   7   9        2.81        7.32      2.95 o
  10   7   9        4.53        5.03      3.29 o
  11   7   9       76.56       64.50      4.56 o
  12   7   9       14.08       17.11      3.07 o
  -8   8   9       68.83       73.71      5.07 o
  -7   8   9      114.45       93.47      6.10 o
  -6   8   9        0.08       -2.02      4.45 o
  -5   8   9        1.52        4.39      4.52 o
  -4   8   9       80.57       95.94      7.07 o
  -3   8   9      128.32      140.51      5.62 o
  -2   8   9       62.96       70.55      4.78 o
  -1   8   9       27.75       32.70      4.19 o
   0   8   9       81.49       76.68      3.88 o
   1   8   9      101.67       96.21      4.29 o
   2   8   9        6.19        6.83      4.53 o
   3   8   9      129.64      119.31      3.62 o
   4   8   9        0.21        1.75      3.39 o
   5   8   9       62.61       55.33      3.13 o
   6   8   9      908.05      907.47     10.71 o
   7   8   9       68.82       54.15      3.29 o
   8   8   9       29.50       31.36      4.43 o
   9   8   9        7.02        7.96      3.69 o
  10   8   9       36.70       33.98      3.31 o
  11   8   9       13.79       10.85      3.38 o
  12   8   9        1.00        1.65      4.22 o
  -7   9   9       75.97       76.02      6.95 o
  -6   9   9       22.01       23.35      4.74 o
  -5   9   9      117.33      109.97      6.05 o
  -4   9   9      577.66      583.20     21.29 o
  -3   9   9       22.63       32.17      5.51 o
  -2   9   9        1.44        6.18      6.27 o
  -1   9   9      624.13      651.87      7.78 o
   0   9   9      579.65      572.25      5.88 o
   1   9   9      241.86      261.13      4.96 o
   2   9   9       28.65       38.47      3.65 o
   3   9   9       15.23       18.15      3.73 o
   4   9   9      928.29      919.54     15.49 o
   5   9   9      107.66      102.17      3.62 o
   6   9   9      106.00       98.85      3.02 o
   7   9   9       73.82       79.68      3.37 o
   8   9   9      136.21      139.14      3.98 o
   9   9   9        0.53        4.22      3.87 o
  10   9   9        0.08        0.01      3.62 o
  11   9   9        3.55       11.87      3.57 o
  -6  10   9       31.91       35.46      5.40 o
  -5  10   9       48.07       51.13      5.23 o
  -4  10   9       75.77       65.05      5.31 o
  -3  10   9       71.75       70.09      4.93 o
  -2  10   9       99.84       89.58      7.89 o
  -1  10   9       77.33       89.25      6.97 o
   0  10   9       20.81       19.64      4.00 o
   1  10   9       68.23       62.61      4.12 o
   2  10   9       25.84       31.93      3.98 o
   3  10   9       24.81       30.15      3.28 o
   4  10   9      102.74       94.15      3.72 o
   5  10   9       46.02       54.11      3.01 o
   6  10   9      547.12      542.00      8.89 o
   7  10   9       44.06       48.26      3.36 o
   8  10   9      199.45      199.29      5.00 o
   9  10   9      114.56      102.71      5.66 o
  10  10   9       20.13       26.88      3.71 o
  11  10   9       69.81       77.42      3.68 o
  -5  11   9        6.71       12.78      6.05 o
  -4  11   9      152.60      156.31     11.84 o
  -3  11   9        4.87       -1.59      5.63 o
  -2  11   9        3.22        8.73      4.23 o
  -1  11   9        1.26        0.80      5.26 o
   0  11   9      153.07      172.29      5.60 o
   1  11   9        4.03        6.07      3.69 o
   2  11   9        2.98        1.65      3.65 o
   3  11   9       26.70       32.02      3.98 o
   4  11   9      180.33      182.40      3.73 o
   5  11   9      151.17      147.45      3.61 o
   6  11   9        0.01        3.63      2.74 o
   7  11   9        1.45        5.94      3.25 o
   8  11   9        1.31        3.21      3.41 o
   9  11   9       35.33       41.75      4.05 o
  10  11   9       47.71       48.71      3.84 o
  -4  12   9       24.59       18.28      7.61 o
  -3  12   9       48.57       41.80      5.83 o
  -2  12   9       11.37        9.60      4.89 o
  -1  12   9        0.72        6.46      4.11 o
   0  12   9      114.45      108.89      4.92 o
   1  12   9       13.24       17.46      4.46 o
   2  12   9       11.12       12.58      3.94 o
   3  12   9       16.63       16.55      3.48 o
   4  12   9       42.77       51.98      3.81 o
   5  12   9       34.23       36.29      3.23 o
   6  12   9        1.41        0.36      3.38 o
   7  12   9        3.71        8.35      3.19 o
   8  12   9        3.47        5.32      3.27 o
   9  12   9        7.14       14.01      4.14 o
  -2  13   9        3.86        6.66      5.68 o
  -1  13   9        3.65       -3.09      4.89 o
   0  13   9        1.65        5.13      5.43 o
   1  13   9        2.34       -1.24      4.73 o
   2  13   9       14.84       21.87      4.72 o
   3  13   9       71.11       71.26      3.93 o
   4  13   9        3.22        3.43      3.58 o
   5  13   9        6.33        3.64      3.92 o
   6  13   9       44.93       40.92      3.98 o
   7  13   9       15.06       15.07      3.33 o
   0  14   9        0.16        2.89      4.94 o
   1  14   9        6.60        8.29      5.93 o
   2  14   9        0.01       -0.42      3.97 o
   3  14   9       13.89       15.83      3.82 o
   4  14   9        0.05        0.60      3.29 o
   5  14   9       24.82       21.76      3.58 o
  -3 -10  10       13.13       15.95      3.66 o
  -2 -10  10       18.19       25.61      4.35 o
  -1 -10  10        2.42        4.25      3.74 o
   0 -10  10       52.56       58.10      4.11 o
   1 -10  10       58.40       70.52      3.84 o
   2 -10  10       69.17       64.72      4.74 o
   3 -10  10       67.50       50.06      3.88 o
   4 -10  10        2.51        6.30      4.22 o
  -5  -9  10       31.42       37.52      3.56 o
  -4  -9  10      183.94      187.32      6.82 o
  -3  -9  10       68.70       79.64      6.23 o
  -2  -9  10      150.56      154.91      6.98 o
  -1  -9  10       47.18       49.79      3.99 o
   0  -9  10        0.01        6.14      3.65 o
   1  -9  10        0.05        1.73      3.78 o
   2  -9  10       56.89       57.10      4.13 o
   3  -9  10        5.93        4.51      4.07 o
   4  -9  10      158.82      155.54      4.99 o
   5  -9  10        3.29        5.66      4.71 o
   6  -9  10        6.97        7.26      4.32 o
  -6  -8  10        0.08        1.50      3.35 o
  -5  -8  10        0.25        2.76      3.86 o
  -4  -8  10       28.09       24.42      4.14 o
  -3  -8  10       68.27       62.20      4.49 o
  -2  -8  10        6.47       11.24      3.56 o
  -1  -8  10        5.78       16.10      3.94 o
   0  -8  10       21.86       36.60      4.40 o
   1  -8  10       68.74       72.69      3.91 o
   2  -8  10       79.54       83.17      3.77 o
   3  -8  10        1.90        2.26      4.42 o
   4  -8  10       28.01       32.69      3.98 o
   5  -8  10       49.35       57.99      4.18 o
   6  -8  10       93.47      119.69      7.32 o
   7  -8  10       11.05       11.29      3.93 o
   8  -8  10       64.35       61.71      4.41 o
  -7  -7  10        0.01        1.83      3.92 o
  -6  -7  10       13.86       12.86      3.56 o
  -5  -7  10       44.94       35.35      3.47 o
  -4  -7  10      135.07      143.29      4.63 o
  -3  -7  10        8.70        8.29      3.61 o
  -2  -7  10      176.03      159.34      8.61 o
  -1  -7  10       35.19       33.43      4.21 o
   0  -7  10       39.89       33.67      3.44 o
   1  -7  10        1.38        1.58      3.74 o
   2  -7  10      171.31      173.77      5.82 o
   3  -7  10      179.69      170.06      6.24 o
   4  -7  10       55.91       54.75      4.08 o
   5  -7  10       84.41       95.02      7.35 o
   6  -7  10        0.08        4.01      4.83 o
   7  -7  10        0.89        6.40      4.16 o
   8  -7  10       34.36       29.64      4.76 o
   9  -7  10       40.64       37.48      4.35 o
  -7  -6  10       88.34       86.28      3.88 o
  -6  -6  10        8.67        7.49      3.77 o
  -5  -6  10       75.25       71.40      3.29 o
  -4  -6  10        0.22        5.56      3.63 o
  -3  -6  10      530.49      504.81     21.11 o
  -2  -6  10      136.75      146.67      6.11 o
  -1  -6  10        1.66        6.12      3.18 o
   0  -6  10       98.68      101.91      4.33 o
   1  -6  10        0.18        3.54      4.18 o
   2  -6  10      637.65      638.30     20.27 o
   3  -6  10     1315.51     1355.35     50.32 o
   4  -6  10      287.66      284.36      9.24 o
   5  -6  10       64.42       77.44      5.91 o
   6  -6  10        2.08        9.48      5.81 o
   7  -6  10        0.08        4.13      4.25 o
   8  -6  10        2.99        4.57      4.68 o
   9  -6  10        0.44       -0.72      3.65 o
  10  -6  10        1.59       -1.27      4.45 o
  -8  -5  10        2.44        6.30      3.68 o
  -7  -5  10        4.82       11.09      3.46 o
  -6  -5  10       11.43       18.05      3.59 o
  -5  -5  10       27.24       32.06      3.60 o
  -4  -5  10       16.46       14.79      3.11 o
  -3  -5  10       93.28       88.39      3.43 o
  -2  -5  10        0.61        1.86      3.91 o
  -1  -5  10       27.36       29.83      3.98 o
   0  -5  10      230.81      200.66      6.35 o
   1  -5  10      202.72      204.36      7.39 o
   2  -5  10        3.13        9.80      3.50 o
   3  -5  10        6.25       17.15      5.09 o
   4  -5  10       61.61       66.49      4.25 o
   5  -5  10       57.34       49.50      6.04 o
   6  -5  10        4.68        4.88      5.91 o
   7  -5  10       76.27       73.10      4.12 o
   8  -5  10       16.98       14.95      4.71 o
   9  -5  10       15.32       17.85      4.05 o
  10  -5  10       38.53       43.14      3.99 o
  -8  -4  10       68.64       68.65      4.05 o
  -7  -4  10      332.32      302.10     13.71 o
  -6  -4  10       12.20       16.16      3.35 o
  -5  -4  10      825.84      844.29     24.05 o
  -4  -4  10     1861.84     1800.32     56.59 o
  -3  -4  10      345.59      346.04     12.35 o
  -2  -4  10      659.32      653.93     25.55 o
  -1  -4  10      136.11      145.39      5.22 o
   0  -4  10      576.02      524.31     17.31 o
   1  -4  10       39.23       43.91      4.16 o
   2  -4  10        3.60       -0.47      5.12 o
   3  -4  10      579.68      582.07      6.90 o
   4  -4  10      270.94      265.92     11.59 o
   5  -4  10       37.95       35.18      5.20 o
   6  -4  10      135.48      125.51      4.11 o
   7  -4  10      260.16      251.11      5.54 o
   8  -4  10       44.70       41.97      3.68 o
   9  -4  10        3.64        6.93      4.47 o
  10  -4  10       21.93       22.03      4.33 o
  11  -4  10       18.58       24.64      4.73 o
  -9  -3  10        0.01        0.84      4.60 o
  -8  -3  10        0.17        0.85      3.40 o
  -7  -3  10       35.70       35.37      3.64 o
  -6  -3  10        0.09        3.44      3.46 o
  -5  -3  10      128.53      120.20      3.99 o
  -4  -3  10       16.54       22.51      3.72 o
  -3  -3  10        1.68        2.45      3.80 o
  -2  -3  10        2.28        9.23      4.02 o
  -1  -3  10     1168.99     1134.46     33.53 o
   0  -3  10     1310.84     1353.35     36.10 o
   1  -3  10     1622.14     1675.45     33.55 o
   2  -3  10       40.84       49.95      3.95 o
   3  -3  10     1410.15     1331.84     14.42 o
   4  -3  10     1822.75     1791.37     42.35 o
   5  -3  10        5.40       -0.05      4.41 o
   6  -3  10        2.52        3.91      4.26 o
   7  -3  10      568.07      555.63      5.51 o
   8  -3  10      642.14      609.64     10.73 o
   9  -3  10       86.85       87.24      4.21 o
  10  -3  10      310.22      297.04      4.36 o
  11  -3  10        3.61        0.91      4.52 o
  12  -3  10       11.56       11.24      3.78 o
  -9  -2  10       62.15       64.49      4.09 o
  -8  -2  10        4.89        9.93      3.95 o
  -7  -2  10       44.54       44.70      3.33 o
  -6  -2  10       46.57       51.56      3.55 o
  -5  -2  10      524.04      503.61      9.61 o
  -4  -2  10      644.02      639.45     15.99 o
  -3  -2  10      127.15      130.83      4.19 o
  -2  -2  10       41.42       42.43      4.19 o
  -1  -2  10      117.96      122.32      4.41 o
   0  -2  10      717.84      693.15     10.60 o
   1  -2  10       59.39       52.82      4.48 o
   2  -2  10      223.73      242.14      5.81 o
   3  -2  10      692.68      696.52      6.46 o
   4  -2  10      110.70      109.86      6.18 o
   5  -2  10      132.57      126.35      4.83 o
   6  -2  10        0.66        2.50      4.81 o
   7  -2  10       42.13       34.41      3.60 o
   8  -2  10       67.88       76.45      4.05 o
   9  -2  10        1.73       -2.62      3.97 o
  10  -2  10        2.10        1.83      3.53 o
  11  -2  10       29.00       34.45      4.20 o
  12  -2  10       18.50       22.09      4.35 o
  -9  -1  10       34.39       33.89      3.89 o
  -8  -1  10       33.03       39.99      4.23 o
  -7  -1  10       31.13       29.13      3.38 o
  -6  -1  10       61.93       61.67      3.45 o
  -5  -1  10      283.31      267.31      5.11 o
  -4  -1  10     2258.69     2157.01     35.96 o
  -3  -1  10     1855.98     1824.27     53.93 o
  -2  -1  10      166.31      140.97      4.08 o
  -1  -1  10      380.61      427.70      8.40 o
   0  -1  10     2090.60     2154.27     35.01 o
   2  -1  10      637.50      682.55     16.14 o
   3  -1  10     2292.97     2460.36     24.47 o
   4  -1  10      249.35      223.07     10.88 o
   5  -1  10     1177.81     1190.25     48.36 o
   6  -1  10      494.83      469.52     15.81 o
   7  -1  10       50.84       52.57      4.74 o
   8  -1  10      518.50      494.59     14.07 o
   9  -1  10        7.25        6.54      4.49 o
  10  -1  10       96.87       93.91      4.14 o
  11  -1  10        2.51        5.95      4.05 o
  12  -1  10       82.68       86.34      4.93 o
  -9   0  10        2.84        3.36      4.23 o
  -8   0  10       20.95       20.78      3.25 o
  -7   0  10       63.52       61.44      3.78 o
  -6   0  10      141.93      149.24      4.41 o
  -5   0  10       24.54       27.17      3.88 o
  -4   0  10       28.20       31.62      4.30 o
  -3   0  10        7.43        7.84      4.67 o
  -2   0  10       48.95       49.29      4.56 o
  -1   0  10       32.77       41.31      3.94 o
   0   0  10        4.06        6.74      4.14 o
   1   0  10      224.97      222.93     11.50 o
   2   0  10      225.93      290.46     11.96 o
   3   0  10      133.15      128.89      5.32 o
   4   0  10        0.02       -0.40      5.09 o
   5   0  10      851.14      875.49     48.38 o
   6   0  10      844.50      790.03     36.21 o
   7   0  10      179.37      170.70      5.47 o
   8   0  10      119.27      116.91      5.27 o
   9   0  10       81.99       92.73      4.63 o
  10   0  10      381.77      372.72     17.13 o
  11   0  10      160.70      158.29      6.66 o
  12   0  10       11.00       14.64      3.38 o
  13   0  10        1.15        3.87      4.38 o
  -9   1  10      203.79      187.33      4.98 o
  -8   1  10        4.71        9.00      3.77 o
  -7   1  10       56.93       39.02      3.27 o
  -6   1  10       25.20       33.30      3.48 o
  -5   1  10       63.00       60.06      3.47 o
  -4   1  10       50.80       43.86      4.40 o
  -3   1  10      856.67      791.86     32.34 o
  -2   1  10      103.62      117.87      7.12 o
  -1   1  10        9.66        9.06      5.19 o
   0   1  10      299.89      296.74     10.64 o
   2   1  10     3317.96     3386.28     67.49 o
   3   1  10     1675.21     1770.66     13.73 o
   4   1  10       58.60       64.60      5.62 o
   5   1  10      386.50      376.91     11.42 o
   6   1  10       94.03       75.65      4.05 o
   7   1  10       12.99       15.99      5.25 o
   8   1  10       42.45       42.88      3.76 o
   9   1  10        5.02        1.91      3.53 o
  10   1  10       36.15       39.71      4.03 o
  11   1  10        3.28        4.94      3.62 o
  12   1  10       54.11       59.50      5.29 o
  13   1  10       44.32       43.80      4.46 o
  -9   2  10       24.91       27.99      3.69 o
  -8   2  10        6.20        5.69      3.61 o
  -7   2  10       31.59       34.48      4.20 o
  -6   2  10       12.14       11.76      4.13 o
  -5   2  10        0.44        5.46      3.52 o
  -4   2  10       23.00       21.50      3.56 o
  -3   2  10        0.45        2.96      4.09 o
  -2   2  10      671.12      655.45     22.07 o
  -1   2  10      106.96       95.37      4.21 o
   0   2  10       87.06       78.71      4.77 o
   1   2  10        1.96        1.99      4.28 o
   2   2  10        5.98       10.71      4.03 o
   3   2  10     3508.15     3806.29     27.25 o
   4   2  10      870.59      906.56     10.04 o
   5   2  10      568.14      563.26      5.96 o
   6   2  10      434.88      394.61      4.49 o
   7   2  10      333.11      303.30      8.22 o
   8   2  10      233.29      180.43      7.93 o
   9   2  10        8.81        7.58      4.29 o
  10   2  10        0.19        5.59      4.38 o
  11   2  10       18.87       15.42      4.39 o
  12   2  10        4.47        8.70      5.04 o
  13   2  10       18.52       16.32      3.41 o
  -9   3  10        2.27        0.70      3.94 o
  -8   3  10        3.68        6.21      3.55 o
  -7   3  10       69.61       52.88      4.10 o
  -6   3  10       77.04       89.93      3.72 o
  -5   3  10       79.28       82.69      4.41 o
  -4   3  10       10.76       15.42      3.96 o
  -3   3  10       52.06       53.90      4.62 o
  -2   3  10       66.24       75.64      4.31 o
  -1   3  10       61.49       61.47      4.32 o
   0   3  10      220.31      223.77      5.10 o
   1   3  10      155.16      177.07      4.62 o
   2   3  10      155.72      153.07      4.41 o
   3   3  10      173.31      191.88      4.40 o
   4   3  10        2.47        3.59      3.71 o
   5   3  10      562.25      550.63     13.11 o
   6   3  10      153.52      142.67      4.82 o
   7   3  10       55.06       55.15      3.56 o
   8   3  10      767.06      712.61     32.45 o
   9   3  10       35.71       31.60      3.98 o
  10   3  10       43.71       51.12      3.50 o
  11   3  10       22.43       24.63      3.60 o
  12   3  10       95.79       93.15      6.28 o
  13   3  10       22.34       30.89      3.47 o
  -9   4  10       23.56       31.12      4.27 o
  -8   4  10        1.21       -1.18      4.15 o
  -7   4  10      120.10      133.20      6.87 o
  -6   4  10       14.93       18.32      4.46 o
  -5   4  10        1.97        4.05      3.90 o
  -4   4  10      274.53      284.72     11.57 o
  -3   4  10      111.29      107.69      4.42 o
  -2   4  10     1032.35      996.07     19.47 o
  -1   4  10      127.10      131.98      5.71 o
   0   4  10       23.88       35.64      4.01 o
   1   4  10     1347.05     1406.23      8.93 o
   2   4  10      256.21      279.13      4.60 o
   3   4  10      232.42      212.10      5.41 o
   4   4  10     3214.66     3201.11     68.20 o
   5   4  10      742.23      763.39     19.00 o
   6   4  10       65.82       67.40      4.02 o
   7   4  10        2.82        3.16      3.74 o
   8   4  10        0.67        5.89      3.40 o
   9   4  10      447.56      414.19     14.22 o
  10   4  10       15.86       16.58      3.60 o
  11   4  10       43.28       45.10      3.95 o
  12   4  10       49.38       48.73      3.31 o
  13   4  10        4.47        1.79      3.61 o
  -9   5  10        6.07       10.41      4.48 o
  -8   5  10       22.87       24.85      4.75 o
  -7   5  10        7.72       11.52      4.30 o
  -6   5  10        0.04        5.71      3.81 o
  -5   5  10       20.69       17.72      4.20 o
  -4   5  10       16.09       15.35      4.14 o
  -3   5  10        3.90        7.42      4.60 o
  -2   5  10      219.70      218.61      7.00 o
  -1   5  10       65.68       66.00      4.47 o
   0   5  10       14.61       13.04      4.48 o
   1   5  10       31.20       25.95      3.85 o
   2   5  10       22.93       22.04      3.47 o
   3   5  10      340.62      314.39      4.72 o
   4   5  10      526.32      592.60      7.68 o
   5   5  10      160.44      161.27      3.67 o
   6   5  10        1.17        2.85      4.20 o
   7   5  10        0.01        3.27      3.11 o
   8   5  10      239.44      228.73      7.47 o
   9   5  10      125.37      117.49      4.09 o
  10   5  10      114.17       89.93      4.16 o
  11   5  10        0.16       -3.91      3.31 o
  12   5  10       25.07       28.19      3.68 o
  13   5  10        9.88       13.74      3.66 o
  -8   6  10        0.06        6.17      4.42 o
  -7   6  10        5.62        8.53      4.40 o
  -6   6  10       32.07       32.79      4.12 o
  -5   6  10        1.88        6.01      3.95 o
  -4   6  10      255.89      276.12     10.19 o
  -3   6  10     1718.14     1613.13     39.92 o
  -2   6  10      390.81      389.33      8.80 o
  -1   6  10       15.42       22.63      4.62 o
   0   6  10       12.58       18.81      4.45 o
   1   6  10      242.43      223.22      4.58 o
   2   6  10      404.60      387.42      6.62 o
   3   6  10       52.13       43.38      3.42 o
   4   6  10      415.11      407.10      6.34 o
   5   6  10        7.64        8.79      3.86 o
   6   6  10      318.01      293.47      8.97 o
   7   6  10       89.75       85.05      3.41 o
   8   6  10        7.80       12.95      3.06 o
   9   6  10        0.13        2.00      3.78 o
  10   6  10        0.55        0.25      4.19 o
  11   6  10       33.90       31.12      3.41 o
  12   6  10      112.97      110.93      4.99 o
  -8   7  10       45.35       45.59      4.68 o
  -7   7  10        2.98        1.34      4.04 o
  -6   7  10       59.80       61.13      4.56 o
  -5   7  10       23.38       22.03      4.22 o
  -4   7  10       62.53       62.44      5.68 o
  -3   7  10      616.81      607.62      6.57 o
  -2   7  10      531.46      537.75     11.69 o
  -1   7  10      101.61       94.62      5.45 o
   0   7  10      441.53      448.88      7.68 o
   1   7  10        0.70        2.95      3.89 o
   2   7  10       49.10       69.60      3.70 o
   3   7  10      206.97      225.51      5.59 o
   4   7  10      668.23      687.28      6.42 o
   5   7  10      254.66      226.93      4.86 o
   6   7  10      658.31      635.85     15.16 o
   7   7  10      970.22      947.05     22.06 o
   8   7  10      181.50      192.44      7.76 o
   9   7  10       30.82       34.08      3.64 o
  10   7  10       13.07       13.54      3.58 o
  11   7  10      116.08      120.52      4.19 o
  12   7  10        0.05        6.27      3.42 o
  -7   8  10      134.76      124.20      8.27 o
  -6   8  10       32.54       27.88      5.04 o
  -5   8  10       48.58       58.12      5.17 o
  -4   8  10      123.69      136.93     11.94 o
  -3   8  10      414.38      424.28     16.89 o
  -2   8  10        3.96        8.82      4.55 o
  -1   8  10        2.34       -0.51      5.36 o
   0   8  10       34.47       41.47      5.28 o
   1   8  10      328.13      347.30      5.21 o
   2   8  10        0.04        9.11      5.01 o
   3   8  10        0.13        4.43      3.29 o
   4   8  10       56.01       54.04      3.57 o
   5   8  10      159.53      133.56      3.49 o
   6   8  10      172.21      154.97      3.48 o
   7   8  10       42.31       41.19      3.52 o
   8   8  10       79.34       92.02      5.03 o
   9   8  10       21.83       27.68      3.42 o
  10   8  10       73.40       68.47      3.67 o
  11   8  10        6.62        9.69      3.49 o
  12   8  10       22.56       30.03      3.90 o
  -7   9  10        3.37        3.04      4.47 o
  -6   9  10       85.62       89.53      5.96 o
  -5   9  10       19.34       21.48      5.99 o
  -4   9  10        8.77       14.41      9.20 o
  -3   9  10      297.40      300.01     16.51 o
  -2   9  10        3.71        9.34      5.23 o
  -1   9  10       17.33       17.34      4.41 o
   0   9  10        3.61        2.87      3.82 o
   1   9  10      150.96      155.87      7.86 o
   2   9  10       89.64       82.22      5.51 o
   3   9  10       92.13       99.75      4.00 o
   4   9  10       89.16       95.09      4.70 o
   5   9  10       51.60       50.33      3.20 o
   6   9  10      391.69      390.66      5.97 o
   7   9  10        0.25       -3.14      3.10 o
   8   9  10       56.79       65.27      3.61 o
   9   9  10        9.22       10.07      3.27 o
  10   9  10       33.31       31.63      3.98 o
  11   9  10       20.03       27.32      3.82 o
  -6  10  10        0.70        9.16      5.34 o
  -5  10  10       39.01       35.36      6.04 o
  -4  10  10        5.03        9.08      5.82 o
  -3  10  10      196.15      194.46     11.32 o
  -2  10  10        3.89       11.69      5.36 o
  -1  10  10       31.63       34.69      4.24 o
   0  10  10        6.67       11.79      7.16 o
   1  10  10        8.04        5.12      3.64 o
   2  10  10       39.28       38.78      3.99 o
   3  10  10       18.52       19.56      3.55 o
   4  10  10      242.13      228.08      6.64 o
   5  10  10       29.48       28.63      3.29 o
   6  10  10       43.14       41.58      3.24 o
   7  10  10      164.64      174.39      3.41 o
   8  10  10      196.42      181.52      3.91 o
   9  10  10       67.48       64.52      4.09 o
  10  10  10        0.87        2.95      4.07 o
  11  10  10       36.13       37.77      3.82 o
  -5  11  10       78.18       77.68      6.34 o
  -4  11  10        8.19        4.69      5.89 o
  -3  11  10      294.49      284.08      6.38 o
  -2  11  10        3.38        1.38      5.43 o
  -1  11  10       63.98       57.38      4.76 o
   0  11  10       65.36       69.32      7.63 o
   1  11  10        7.14        6.73      4.02 o
   2  11  10       60.21       72.90      4.15 o
   3  11  10       45.31       51.58      3.69 o
   4  11  10       64.79       63.52      3.64 o
   5  11  10        7.86        8.21      3.44 o
   6  11  10        0.31        4.70      3.92 o
   7  11  10       60.75       59.60      3.74 o
   8  11  10       29.68       44.03      3.41 o
   9  11  10        1.15        1.53      3.79 o
  10  11  10       10.38       19.19      4.19 o
  -4  12  10        0.08       -1.85      6.01 o
  -3  12  10       60.29       54.33      9.43 o
  -2  12  10       32.20       40.07      5.62 o
  -1  12  10        7.32        0.91      5.90 o
   0  12  10      143.13      127.47      8.23 o
   1  12  10      133.63      143.36      7.48 o
   2  12  10        7.30       12.69      4.11 o
   3  12  10       10.82        9.87      3.61 o
   4  12  10      371.90      376.49      4.80 o
   5  12  10      175.63      162.99      3.53 o
   6  12  10       10.84       10.09      3.05 o
   7  12  10       26.00       21.01      3.66 o
   8  12  10       37.71       33.05      3.76 o
   9  12  10       40.56       37.36      3.93 o
  -2  13  10       23.12       16.66      4.96 o
  -1  13  10        6.46       17.58      5.72 o
   0  13  10       46.61       44.78      4.40 o
   1  13  10        2.21       -1.60      5.32 o
   2  13  10        1.51        8.64      4.23 o
   3  13  10        9.02       12.46      4.24 o
   4  13  10        0.39        5.80      3.72 o
   5  13  10        0.61        2.93      3.17 o
   6  13  10        0.09        5.92      3.04 o
   7  13  10        1.13        6.16      3.54 o
   1  14  10        2.05        0.42      4.95 o
   2  14  10       22.61       23.00      5.02 o
   3  14  10        1.68        2.36      4.03 o
   4  14  10       55.88       60.98      4.87 o
   5  14  10        2.99        2.42      4.18 o
  -1 -10  11       59.13       62.62      4.81 o
   0 -10  11        1.57        3.31      4.20 o
   1 -10  11        0.21        1.34      4.46 o
   2 -10  11       19.03       13.31      4.24 o
   3 -10  11       64.21       57.15      4.49 o
  -3  -9  11        2.66        3.31      3.85 o
  -2  -9  11       61.31       66.06      4.21 o
  -1  -9  11      100.06      119.34      4.28 o
   0  -9  11       33.81       34.88      3.50 o
   1  -9  11        4.70        7.83      4.48 o
   2  -9  11        1.25        8.42      3.79 o
   3  -9  11      222.74      210.60      6.33 o
   4  -9  11       16.78       18.54      3.97 o
   5  -9  11        0.16        3.37      4.31 o
   6  -9  11       27.77       36.27      5.79 o
  -5  -8  11       50.78       52.78      4.49 o
  -4  -8  11       44.69       47.55      4.36 o
  -3  -8  11       92.43       86.00      4.02 o
  -2  -8  11        2.81        2.95      3.91 o
  -1  -8  11       11.83       17.96      3.18 o
   0  -8  11        3.46        0.66      4.65 o
   1  -8  11       70.01       58.08      4.03 o
   2  -8  11       26.56       29.03      4.12 o
   3  -8  11       45.00       54.60      5.41 o
   4  -8  11       31.91       41.17      4.75 o
   5  -8  11      184.67      195.98     11.91 o
   6  -8  11        6.34       11.84      3.67 o
   7  -8  11        5.50        0.97      4.24 o
  -6  -7  11       38.06       37.59      3.56 o
  -5  -7  11        1.68        3.68      3.55 o
  -4  -7  11        0.01       -2.80      3.73 o
  -3  -7  11       43.47       35.78      3.46 o
  -2  -7  11      118.86      132.79      8.11 o
  -1  -7  11       17.06        9.67      3.84 o
   0  -7  11       46.86       38.68      3.55 o
   1  -7  11        9.32       11.04      3.58 o
   2  -7  11       35.45       34.78      4.61 o
   3  -7  11       86.68       85.18      4.65 o
   4  -7  11       13.82       14.57      4.64 o
   5  -7  11        5.36        4.27      3.96 o
   6  -7  11        4.41        4.45      3.93 o
   7  -7  11       67.91       62.56      5.04 o
   8  -7  11        7.90       11.34      4.16 o
  -7  -6  11        2.82        6.18      3.54 o
  -6  -6  11       32.39       42.63      3.59 o
  -5  -6  11       76.68       86.54      3.75 o
  -4  -6  11      199.17      211.98     11.44 o
  -3  -6  11      307.72      320.03     15.72 o
  -2  -6  11      146.54      139.33      6.45 o
  -1  -6  11        1.11        0.66      3.69 o
   0  -6  11      530.59      469.06     16.15 o
   1  -6  11       35.00       51.29      4.02 o
   2  -6  11      566.58      585.13     10.21 o
   3  -6  11       84.54       82.57      4.21 o
   4  -6  11       43.98       49.08      4.45 o
   5  -6  11       15.26       12.66      4.68 o
   6  -6  11       58.05       59.65      5.44 o
   7  -6  11       58.13       64.68      4.43 o
   8  -6  11        3.62        4.18      4.61 o
   9  -6  11       49.92       47.60      4.59 o
  -7  -5  11        0.62        5.00      3.85 o
  -6  -5  11        3.33        7.72      3.51 o
  -5  -5  11       12.95       18.88      3.90 o
  -4  -5  11        0.31        3.93      3.28 o
  -3  -5  11       53.58       49.55      3.64 o
  -2  -5  11      198.95      199.21      5.42 o
  -1  -5  11       36.40       42.28      3.65 o
   0  -5  11        7.05        9.69      3.87 o
   1  -5  11      374.07      326.59     10.59 o
   2  -5  11      152.00      144.65      5.24 o
   3  -5  11        5.23        2.40      3.91 o
   4  -5  11       74.69       73.82      5.17 o
   5  -5  11       26.02       42.57      6.13 o
   6  -5  11       10.60        8.46      6.38 o
   7  -5  11       91.21       94.65      5.00 o
   8  -5  11        0.46        6.85      4.05 o
   9  -5  11       13.10       11.03      4.64 o
  10  -5  11        0.36        4.93      5.10 o
  -8  -4  11       57.74       65.50      4.50 o
  -7  -4  11       23.58       36.04      3.67 o
  -6  -4  11      154.67      153.29      4.85 o
  -5  -4  11      200.30      193.07      8.62 o
  -4  -4  11        6.39       10.68      3.75 o
  -3  -4  11       94.13       99.23      3.84 o
  -2  -4  11       27.14       28.30      3.58 o
  -1  -4  11      896.54      869.12     34.55 o
   0  -4  11      164.48      166.52      4.68 o
   1  -4  11        8.62       14.95      4.47 o
   2  -4  11      902.43      879.04     23.89 o
   3  -4  11       31.63       43.61      5.09 o
   4  -4  11      316.27      287.67      9.17 o
   5  -4  11      101.27      115.24      5.23 o
   6  -4  11       12.31       14.90      6.24 o
   7  -4  11        8.71       11.51      4.18 o
   8  -4  11       68.87       70.01      4.27 o
   9  -4  11       55.37       67.83      4.72 o
  10  -4  11      185.26      181.64      5.02 o
  11  -4  11        4.04        4.40      4.26 o
  -8  -3  11       13.11       20.84      4.30 o
  -7  -3  11        7.65       10.04      3.83 o
  -6  -3  11       59.67       63.32      3.51 o
  -5  -3  11        1.79        1.92      3.59 o
  -4  -3  11       62.08       56.95      3.51 o
  -3  -3  11      299.89      296.08      8.26 o
  -2  -3  11        8.07        2.01      4.30 o
  -1  -3  11       87.45       90.05      5.06 o
   0  -3  11       11.60       12.87      3.86 o
   1  -3  11       81.41      103.84      4.58 o
   2  -3  11      149.03      158.48      4.82 o
   3  -3  11      940.78      972.47     16.54 o
   4  -3  11      564.58      548.06     11.64 o
   5  -3  11     1302.85     1308.25     10.58 o
   6  -3  11     3163.31     3063.35     62.67 o
   7  -3  11      409.50      394.96      6.53 o
   8  -3  11       60.33       51.05      4.16 o
   9  -3  11        2.68        5.76      3.94 o
  10  -3  11        1.56        2.86      3.99 o
  11  -3  11       33.76       32.24      4.24 o
  -8  -2  11      170.23      157.42      4.55 o
  -7  -2  11       17.92       21.04      4.36 o
  -6  -2  11      296.37      281.86      5.12 o
  -5  -2  11      339.67      325.11      5.31 o
  -4  -2  11      123.82      124.87      4.37 o
  -3  -2  11       60.88       60.82      4.31 o
  -2  -2  11      720.08      710.54     15.73 o
  -1  -2  11     1053.75     1030.63     20.19 o
   0  -2  11      216.96      196.67      4.40 o
   1  -2  11      212.59      219.38      6.25 o
   2  -2  11        0.04        3.94      4.48 o
   3  -2  11       74.63       71.00     10.86 o
   4  -2  11       33.94       29.71      8.06 o
   5  -2  11      197.00      193.84      6.58 o
   6  -2  11      353.50      342.46      4.80 o
   7  -2  11        5.46       11.92      4.04 o
   8  -2  11       11.49       13.94      4.05 o
   9  -2  11       45.03       57.16      4.14 o
  10  -2  11        1.39        3.40      3.56 o
  11  -2  11       13.54       17.05      4.56 o
  12  -2  11        7.93       11.01      4.25 o
  -9  -1  11       29.76       29.49      4.27 o
  -8  -1  11       15.64       17.74      3.38 o
  -7  -1  11       17.83       19.96      4.24 o
  -6  -1  11       79.78       70.33      3.48 o
  -5  -1  11      248.55      261.21      4.19 o
  -4  -1  11      712.24      691.16      9.85 o
  -3  -1  11      811.94      761.12      7.82 o
  -2  -1  11      121.47      105.31      3.81 o
  -1  -1  11     1605.71     1581.97     27.80 o
   0  -1  11        0.67       11.15      3.80 o
   1  -1  11      179.62      187.00      5.06 o
   2  -1  11      153.84      165.01      6.28 o
   3  -1  11       51.95       62.63      5.06 o
   4  -1  11      270.53      273.82      5.18 o
   5  -1  11      786.57      824.68     24.02 o
   6  -1  11       92.73       76.60      5.02 o
   7  -1  11       27.20       23.45      4.79 o
   8  -1  11       11.70        8.11      4.35 o
   9  -1  11      377.70      386.60      8.28 o
  10  -1  11       22.11       21.44      3.97 o
  11  -1  11       87.26       75.74      4.49 o
  12  -1  11       14.41       15.62      4.20 o
  -9   0  11       20.15       24.31      4.59 o
  -8   0  11       27.33       32.44      3.64 o
  -7   0  11       28.61       28.13      3.92 o
  -6   0  11        1.28        1.37      3.71 o
  -5   0  11       46.59       48.47      4.17 o
  -4   0  11      520.78      478.81     10.33 o
  -3   0  11       10.63       16.22      4.58 o
  -2   0  11        0.05       -3.00      4.59 o
  -1   0  11        4.78       10.96      4.77 o
   0   0  11      169.86      180.75      6.98 o
   1   0  11      189.32      186.25      6.20 o
   2   0  11        6.49        2.99      5.10 o
   3   0  11        0.28        2.08      4.73 o
   4   0  11        0.04        0.16      5.21 o
   5   0  11     1036.51     1006.23     56.20 o
   6   0  11      667.51      619.36     24.80 o
   7   0  11      170.87      171.83      7.57 o
   8   0  11        0.22        0.94      3.82 o
   9   0  11      142.37      163.41      8.40 o
  10   0  11      443.93      443.29     13.73 o
  11   0  11       45.20       54.16      6.74 o
  12   0  11        8.37        3.83      3.83 o
  -9   1  11       12.00       19.41      4.18 o
  -8   1  11      146.37      132.57      4.33 o
  -7   1  11      246.19      226.37      4.12 o
  -6   1  11        8.05        6.78      3.46 o
  -5   1  11        8.30       10.08      4.19 o
  -4   1  11     1621.62     1588.04     51.42 o
  -3   1  11       41.06       37.56      4.22 o
  -2   1  11     1194.78     1137.83     52.56 o
  -1   1  11     1626.57     1626.05     67.08 o
   0   1  11        0.26        9.62      4.04 o
   1   1  11      447.65      378.21     15.12 o
   2   1  11        4.06       16.40      4.12 o
   3   1  11        0.15        1.50      4.85 o
   4   1  11      148.08      165.01      6.43 o
   5   1  11      511.61      482.11      9.97 o
   6   1  11       40.06       39.20      4.75 o
   7   1  11      101.72       94.49      4.81 o
   8   1  11      121.03      135.46      8.60 o
   9   1  11      250.15      255.90     14.03 o
  10   1  11       87.45       98.14      4.31 o
  11   1  11       24.27       26.51      4.70 o
  12   1  11        1.46        5.28      4.71 o
  13   1  11        2.67       12.63      4.99 o
  -9   2  11        3.88        5.72      3.76 o
  -8   2  11        7.06       12.39      4.00 o
  -7   2  11       39.10       35.49      3.38 o
  -6   2  11       14.40       20.14      3.97 o
  -5   2  11       68.13       72.82      4.36 o
  -4   2  11        5.13        4.79      4.53 o
  -3   2  11      128.20      123.85      6.31 o
  -2   2  11      107.04       94.81      4.77 o
  -1   2  11      384.15      377.37     12.10 o
   0   2  11      246.05      258.57      5.40 o
   1   2  11      487.19      442.42      5.19 o
   2   2  11     1850.54     1883.88     32.78 o
   3   2  11     2566.07     2742.36     28.70 o
   4   2  11      144.99      125.86      3.86 o
   5   2  11      317.90      305.42      4.51 o
   6   2  11      127.25      137.12      4.20 o
   7   2  11      633.86      629.07     15.26 o
   8   2  11      383.90      409.22     18.92 o
   9   2  11      593.10      595.34     23.73 o
  10   2  11      508.46      485.30     26.39 o
  11   2  11       37.96       30.37      4.30 o
  12   2  11       28.75       33.76      4.63 o
  13   2  11        3.42        6.15      4.00 o
  -9   3  11        0.35        6.12      4.46 o
  -8   3  11       50.61       54.54      4.44 o
  -7   3  11      264.36      263.35      8.23 o
  -6   3  11       14.54       28.07      3.88 o
  -5   3  11       45.02       42.49      4.16 o
  -4   3  11      134.53      135.16      8.83 o
  -3   3  11        6.12        4.60      4.19 o
  -2   3  11      679.26      647.02     20.62 o
  -1   3  11       84.18       82.40      4.64 o
   0   3  11        0.22        2.99      4.36 o
   1   3  11        2.55        1.67      4.02 o
   2   3  11       54.80       53.71      4.01 o
   3   3  11        1.43        2.69      3.44 o
   4   3  11       29.50       31.22      4.01 o
   5   3  11       34.98       35.37      3.61 o
   6   3  11      133.36      127.85      4.20 o
   7   3  11      223.99      197.64      8.10 o
   8   3  11      276.83      268.99      8.83 o
   9   3  11       95.12       80.48      4.23 o
  10   3  11       94.54      108.34      3.81 o
  11   3  11        0.47        5.53      3.62 o
  12   3  11      109.30      101.19      4.59 o
  13   3  11       43.26       49.27      4.04 o
  -8   4  11       39.53       38.55      4.05 o
  -7   4  11        7.80       10.21      3.80 o
  -6   4  11       48.20       66.41      3.96 o
  -5   4  11       14.04       15.59      4.14 o
  -4   4  11       37.06       33.26      3.74 o
  -3   4  11       70.50       80.75      4.58 o
  -2   4  11        0.12       -2.00      4.23 o
  -1   4  11      174.61      145.74      4.64 o
   0   4  11       39.95       52.91      3.96 o
   1   4  11      465.43      426.66      8.05 o
   2   4  11      814.92      794.57     12.20 o
   3   4  11        3.51       -0.04      3.82 o
   4   4  11      119.67      143.65      4.74 o
   5   4  11      211.64      209.42      4.27 o
   6   4  11      784.17      758.44     23.86 o
   7   4  11      554.37      539.07     19.42 o
   8   4  11      180.51      173.57      5.95 o
   9   4  11       16.04       22.40      4.03 o
  10   4  11      231.93      226.77     11.79 o
  11   4  11        7.09       11.85      3.21 o
  12   4  11        1.96        0.91      3.78 o
  13   4  11       11.22       12.00      3.91 o
  -8   5  11        0.79        4.65      4.52 o
  -7   5  11       15.72       15.64      4.38 o
  -6   5  11        7.19        7.52      4.14 o
  -5   5  11        1.56        7.53      4.30 o
  -4   5  11        0.43        1.20      4.22 o
  -3   5  11       26.20       30.05      4.64 o
  -2   5  11       34.24       35.56      4.22 o
  -1   5  11       41.79       46.34      4.24 o
   0   5  11       72.41       69.90      4.00 o
   1   5  11       48.43       44.43      4.10 o
   2   5  11       45.25       38.88      4.22 o
   3   5  11       82.50       92.36      4.20 o
   4   5  11     1372.78     1401.29     36.75 o
   5   5  11       14.59       19.86      3.53 o
   6   5  11      185.73      170.47      5.85 o
   7   5  11        2.71        5.97      3.49 o
   8   5  11        3.96        2.59      3.11 o
   9   5  11      498.75      501.99     18.41 o
  10   5  11        9.52       11.97      3.55 o
  11   5  11        4.58        8.54      3.10 o
  12   5  11        2.62        8.75      5.61 o
  13   5  11        5.58        7.05      3.94 o
  -8   6  11       80.04       80.43      5.05 o
  -7   6  11       40.97       35.74      4.67 o
  -6   6  11      225.73      260.26      8.00 o
  -5   6  11       12.80       17.21      4.42 o
  -4   6  11        8.87       13.00      4.50 o
  -3   6  11      234.37      221.08      8.73 o
  -2   6  11     1046.95     1030.30     29.50 o
  -1   6  11      804.53      774.97     28.33 o
   0   6  11      850.55      845.59     22.44 o
   1   6  11       63.51       73.93      4.17 o
   2   6  11       10.83       15.77      3.71 o
   3   6  11      119.03      122.01      4.26 o
   4   6  11       34.76       29.57      3.53 o
   5   6  11      327.66      337.79      7.07 o
   6   6  11      186.08      176.65      6.63 o
   7   6  11       55.35       53.35      4.71 o
   8   6  11        0.74        2.20      3.28 o
   9   6  11       10.57        3.44      3.86 o
  10   6  11       47.47       51.52      3.64 o
  11   6  11       10.82       11.68      3.32 o
  12   6  11       59.95       64.76      5.99 o
  -7   7  11       43.24       40.38      4.02 o
  -6   7  11        1.93        7.64      4.62 o
  -5   7  11       10.37        9.77      4.45 o
  -4   7  11       48.61       45.80      4.43 o
  -3   7  11      119.61      110.91     11.43 o
  -2   7  11      562.42      546.09     18.94 o
  -1   7  11        1.39        1.44      4.72 o
   0   7  11      168.33      150.46      5.15 o
   1   7  11      447.26      424.88      5.58 o
   2   7  11       52.54       47.48      3.86 o
   3   7  11      175.83      186.53      4.09 o
   4   7  11      565.25      559.47      5.48 o
   5   7  11       41.27       60.15      3.55 o
   6   7  11       30.27       40.71      3.85 o
   7   7  11      312.65      312.90      7.28 o
   8   7  11      286.09      292.58      7.42 o
   9   7  11      635.64      626.89      9.63 o
  10   7  11        0.43        0.30      3.19 o
  11   7  11        1.58        2.35      3.46 o
  12   7  11        6.12        9.51      3.38 o
  -7   8  11        5.21       10.00      4.71 o
  -6   8  11       12.54       24.33      5.15 o
  -5   8  11      187.92      157.85      5.73 o
  -4   8  11       27.82       27.99      4.82 o
  -3   8  11        1.82        5.55      4.54 o
  -2   8  11        7.85        8.33      4.49 o
  -1   8  11      182.79      208.36     10.96 o
   0   8  11       52.19       49.71      4.83 o
   1   8  11        0.08        0.00      4.04 o
   2   8  11      105.92      103.11      4.17 o
   3   8  11      196.13      195.84      4.37 o
   4   8  11       25.70       22.46      3.60 o
   5   8  11       86.08       76.75      3.70 o
   6   8  11        4.12        7.10      3.28 o
   7   8  11      151.52      135.43      4.06 o
   8   8  11        0.08        2.83      3.41 o
   9   8  11       42.51       32.25      3.90 o
  10   8  11        6.13        5.21      3.35 o
  11   8  11      106.51      112.49      3.47 o
  12   8  11        6.48        9.25      3.82 o
  -6   9  11        1.17        3.94      5.31 o
  -5   9  11        8.06       11.59      5.56 o
  -4   9  11      173.52      174.98     14.26 o
  -3   9  11       47.31       50.61      6.00 o
  -2   9  11       85.68       98.50      8.36 o
  -1   9  11      256.88      247.86      8.87 o
   0   9  11       99.61      121.39      5.40 o
   1   9  11      262.25      278.69      4.67 o
   2   9  11      353.71      353.14      6.51 o
   3   9  11       94.55       94.71      3.68 o
   4   9  11      537.90      545.70     11.16 o
   5   9  11      163.55      167.40      3.93 o
   6   9  11       95.21      106.47      3.73 o
   7   9  11       98.66       92.39      3.73 o
   8   9  11       79.02       63.12      3.68 o
   9   9  11        0.09        7.04      3.49 o
  10   9  11        1.20        5.65      3.31 o
  11   9  11       10.94       13.81      3.57 o
  -5  10  11        2.08       -0.72      6.27 o
  -4  10  11        8.66       12.47      5.02 o
  -3  10  11       31.19       31.28      5.09 o
  -2  10  11        1.79        5.46      5.36 o
  -1  10  11        2.86        1.02      5.22 o
   0  10  11        3.08        3.85      4.51 o
   1  10  11        8.80       11.97      3.87 o
   2  10  11       12.50       20.56      3.89 o
   3  10  11        1.80        3.06      3.67 o
   4  10  11      149.72      147.08      3.59 o
   5  10  11       54.59       53.34      3.54 o
   6  10  11      144.67      124.56      3.57 o
   7  10  11      199.96      196.11      3.96 o
   8  10  11       11.29       14.74      3.34 o
   9  10  11      105.84      112.27      3.92 o
  10  10  11        2.54        9.17      3.73 o
  11  10  11       42.49       42.94      4.03 o
  -4  11  11       19.47       28.24      6.52 o
  -3  11  11        0.45        6.36      4.36 o
  -2  11  11      133.36      129.02      9.51 o
  -1  11  11        6.47        0.21      5.40 o
   0  11  11        1.40        4.58      5.18 o
   1  11  11       16.70       30.92      4.54 o
   2  11  11        3.61        4.60      4.05 o
   3  11  11       10.94       12.72      3.99 o
   4  11  11       18.57       22.47      3.26 o
   5  11  11        0.84        5.51      3.48 o
   6  11  11       91.60       92.81      3.48 o
   7  11  11      120.45      120.36      4.45 o
   8  11  11        0.36       -0.04      3.60 o
   9  11  11       16.45       19.34      3.75 o
  10  11  11        2.80        7.32      4.17 o
  -3  12  11       11.72       19.39      7.64 o
  -2  12  11       55.69       46.91      5.77 o
  -1  12  11       56.47       50.77      6.12 o
   0  12  11        1.63        3.93      4.57 o
   1  12  11       50.62       44.64      5.37 o
   2  12  11      156.07      149.58      4.43 o
   3  12  11        4.88       -0.17      4.15 o
   4  12  11      138.94      138.13      4.14 o
   5  12  11       39.06       37.17      3.97 o
   6  12  11      139.85      135.44      4.92 o
   7  12  11       12.77        9.96      3.40 o
   8  12  11       10.29       18.03      3.74 o
   9  12  11       70.99       76.60      3.97 o
  -1  13  11        7.11       10.76      4.49 o
   0  13  11       28.26       26.46      4.99 o
   1  13  11        3.49       12.27      4.77 o
   2  13  11       17.70       15.65      4.35 o
   3  13  11       31.42       40.00      4.79 o
   4  13  11        0.04        3.49      3.85 o
   5  13  11        4.30        2.57      3.52 o
   6  13  11        2.90        2.39      3.40 o
   7  13  11        0.87        1.41      3.72 o
   2  14  11        4.43        9.33      4.04 o
   3  14  11        2.24        7.93      4.88 o
   4  14  11       14.05       12.69      4.01 o
  -2  -9  12      153.99      139.55      4.97 o
  -1  -9  12        9.62       13.85      3.69 o
   0  -9  12       15.68       18.12      4.13 o
   1  -9  12        1.40        6.66      4.67 o
   2  -9  12       15.46       14.57      3.95 o
   3  -9  12       18.71       22.78      4.12 o
   4  -9  12        6.74        4.90      4.29 o
  -4  -8  12        6.27       15.19      4.36 o
  -3  -8  12       49.51       42.34      4.04 o
  -2  -8  12       42.92       47.19      4.45 o
  -1  -8  12       23.30       31.11      4.00 o
   0  -8  12      130.51      124.20      7.30 o
   1  -8  12       35.47       35.90      3.77 o
   2  -8  12        4.63       10.09      4.27 o
   3  -8  12       29.13       43.94      5.77 o
   4  -8  12       17.49       13.02      3.88 o
   5  -8  12        0.06        3.49      4.73 o
   6  -8  12       34.74       37.17      5.08 o
  -5  -7  12      163.05      169.56      8.95 o
  -4  -7  12       53.11       55.81      4.51 o
  -3  -7  12        0.68       12.10      4.32 o
  -2  -7  12       94.84      102.96      4.90 o
  -1  -7  12        4.32        6.02      3.54 o
   0  -7  12        0.72       -1.98      3.54 o
   1  -7  12        2.00        0.55      3.65 o
   2  -7  12        5.69       12.56      3.87 o
   3  -7  12        0.89        3.11      4.51 o
   4  -7  12       12.11       18.75      4.45 o
   5  -7  12       42.56       41.98      4.12 o
   6  -7  12      115.75      121.88      8.00 o
   7  -7  12       51.02       54.11      3.90 o
   8  -7  12        7.56        4.59      5.09 o
  -6  -6  12        0.59        1.20      3.85 o
  -5  -6  12       30.39       26.10      3.90 o
  -4  -6  12        1.67        5.30      3.72 o
  -3  -6  12        5.19        9.51      3.91 o
  -2  -6  12      339.64      334.49     15.46 o
  -1  -6  12      221.32      213.75      7.45 o
   0  -6  12      126.09      132.92      6.45 o
   1  -6  12       75.66       60.97      3.66 o
   2  -6  12       66.94       57.79      4.03 o
   3  -6  12       14.64       14.56      5.08 o
   4  -6  12      207.46      228.06      9.61 o
   5  -6  12      163.77      184.92      4.53 o
   6  -6  12        3.20        5.88      4.89 o
   7  -6  12       65.88       67.69      4.78 o
   8  -6  12      106.24      111.26      5.58 o
   9  -6  12        7.35       13.17      5.22 o
  -7  -5  12       11.49       17.20      4.41 o
  -6  -5  12       45.07       52.96      3.93 o
  -5  -5  12        4.23        8.94      3.73 o
  -4  -5  12       21.11       24.54      3.39 o
  -3  -5  12       24.02       23.21      4.04 o
  -2  -5  12        0.89        2.25      3.98 o
  -1  -5  12        5.59        8.16      4.05 o
   0  -5  12       13.50       21.81      3.94 o
   1  -5  12       89.41       95.74      4.08 o
   2  -5  12        2.97       12.73      4.99 o
   3  -5  12      480.57      452.56      6.00 o
   4  -5  12        4.69        9.90      4.38 o
   5  -5  12        6.82        2.12      4.90 o
   6  -5  12      163.54      154.93      8.81 o
   7  -5  12       37.10       28.14      4.45 o
   8  -5  12        1.68        0.61      3.75 o
   9  -5  12       24.82       32.37      4.35 o
  10  -5  12        5.22        9.54      4.45 o
  -7  -4  12        4.39        5.61      4.43 o
  -6  -4  12       20.26       26.27      4.29 o
  -5  -4  12       36.49       43.98      3.66 o
  -4  -4  12        0.04        2.92      3.97 o
  -3  -4  12      598.80      591.76     20.96 o
  -2  -4  12        0.54        5.35      3.70 o
  -1  -4  12      104.53      100.34      3.89 o
   0  -4  12      164.03      155.16      6.64 o
   1  -4  12       48.41       35.52      4.97 o
   2  -4  12      172.68      185.99      9.23 o
   3  -4  12      218.27      219.98      5.42 o
   4  -4  12      115.30      126.39      9.40 o
   5  -4  12      517.01      532.54     20.49 o
   6  -4  12       20.02       22.81      5.99 o
   7  -4  12       47.14       54.03      5.09 o
   8  -4  12       86.04       93.46      4.54 o
   9  -4  12        0.01        3.12      3.76 o
  10  -4  12        6.45        9.20      3.77 o
  -8  -3  12        5.04        8.88      4.07 o
  -7  -3  12       10.01        8.77      3.53 o
  -6  -3  12       19.84       22.69      3.65 o
  -5  -3  12        0.18        7.61      3.45 o
  -4  -3  12       11.14       12.79      3.98 o
  -3  -3  12       37.58       39.78      4.14 o
  -2  -3  12       77.47       75.78      3.88 o
  -1  -3  12       75.40       71.26      3.81 o
   0  -3  12       56.55       48.09      4.42 o
   1  -3  12      276.41      275.71      7.61 o
   2  -3  12      504.09      463.02      7.20 o
   3  -3  12       90.00       96.26      5.23 o
   4  -3  12      229.99      221.64      7.02 o
   5  -3  12      288.76      309.08      5.32 o
   6  -3  12     1495.31     1535.65     13.63 o
   7  -3  12      146.10      134.90      5.19 o
   8  -3  12      249.63      250.09      4.83 o
   9  -3  12       11.07       12.08      4.65 o
  10  -3  12       10.07        9.63      4.70 o
  11  -3  12        4.60        8.53      4.21 o
  -8  -2  12       10.66       15.95      4.08 o
  -7  -2  12      168.26      167.56      5.03 o
  -6  -2  12      227.27      221.48      4.45 o
  -5  -2  12       12.63       14.31      3.49 o
  -4  -2  12       14.98       20.41      4.51 o
  -3  -2  12      250.06      259.62      5.13 o
  -2  -2  12      456.68      429.85      8.59 o
  -1  -2  12        1.92        6.95      4.37 o
   0  -2  12       69.95       60.29      4.34 o
   1  -2  12        1.43        0.11      4.92 o
   2  -2  12       98.92      102.05      4.66 o
   3  -2  12      385.19      381.95      7.27 o
   4  -2  12      433.54      442.60     13.26 o
   5  -2  12      131.75      121.98      5.55 o
   6  -2  12      130.15      132.20      6.06 o
   7  -2  12      142.39      144.34      8.64 o
   8  -2  12       17.85       16.47      4.09 o
   9  -2  12       17.84       24.31      4.58 o
  10  -2  12       61.00       60.92      5.05 o
  11  -2  12        6.87        7.49      4.10 o
  -8  -1  12       15.52       20.15      4.41 o
  -7  -1  12      111.64      121.87      4.33 o
  -6  -1  12       43.25       46.57      4.39 o
  -5  -1  12        8.28       12.30      3.85 o
  -4  -1  12      126.94      118.86      4.59 o
  -3  -1  12        5.90       10.70      4.08 o
  -2  -1  12     1186.68     1188.38      9.53 o
  -1  -1  12     2589.83     2480.23     48.70 o
   0  -1  12       14.86       16.46      4.30 o
   1  -1  12       96.36       95.71      4.70 o
   2  -1  12       46.17       46.59      5.74 o
   3  -1  12      151.01      158.01      4.66 o
   4  -1  12       11.14        9.23      4.82 o
   5  -1  12       20.68       19.34      6.11 o
   6  -1  12      402.03      388.80     13.12 o
   7  -1  12      527.09      526.93     13.29 o
   8  -1  12       79.67       81.19      4.80 o
   9  -1  12       11.83       20.21      4.16 o
  10  -1  12       38.58       44.97      4.59 o
  11  -1  12        0.01        6.76      3.61 o
  12  -1  12       29.87       31.96      3.97 o
  -8   0  12        0.05        4.23      4.37 o
  -7   0  12       11.06       12.91      3.64 o
  -6   0  12       37.69       43.10      3.94 o
  -5   0  12       69.66       80.54      4.60 o
  -4   0  12       79.97       82.09      4.63 o
  -3   0  12       69.09       69.84      3.74 o
  -2   0  12        0.29        3.40      3.89 o
  -1   0  12        6.21        4.91      4.76 o
   0   0  12       22.53       20.26      4.63 o
   1   0  12        0.02        1.75      3.85 o
   2   0  12       92.23       81.05      5.31 o
   3   0  12      564.24      594.80     13.79 o
   4   0  12       42.19       44.53      6.38 o
   5   0  12      116.89      105.18      8.23 o
   6   0  12      279.93      251.63     15.56 o
   7   0  12      145.32      152.17      6.50 o
   8   0  12       63.81       56.66      4.03 o
   9   0  12      233.33      239.93     14.39 o
  10   0  12       79.33       82.50      4.33 o
  11   0  12       30.82       50.49      4.21 o
  12   0  12        0.72        4.41      4.88 o
  -8   1  12       16.97       19.10      4.13 o
  -7   1  12      187.76      179.07      4.42 o
  -6   1  12       36.18       36.49      3.92 o
  -5   1  12      760.49      735.94     18.59 o
  -4   1  12      129.28      114.85      5.86 o
  -3   1  12      637.98      625.34     37.30 o
  -2   1  12     4058.64     3875.74    195.75 o
  -1   1  12      561.22      543.85     24.33 o
   0   1  12      159.91      155.79      6.40 o
   1   1  12      287.69      271.02     11.73 o
   2   1  12      105.48      126.31      4.80 o
   3   1  12      162.90      148.39      5.37 o
   4   1  12      148.86      152.50      5.28 o
   5   1  12      991.79      990.95     33.02 o
   6   1  12      370.30      365.77     19.26 o
   7   1  12       10.31       13.73      4.41 o
   8   1  12      272.27      276.27     18.43 o
   9   1  12        2.94        2.48      4.56 o
  10   1  12        7.12       11.99      4.63 o
  11   1  12       18.65       18.07      4.71 o
  12   1  12       75.23       80.83      5.68 o
  -8   2  12       10.99       12.44      4.48 o
  -7   2  12        0.07        7.11      3.92 o
  -6   2  12       50.71       52.22      4.35 o
  -5   2  12        7.45        8.82      4.27 o
  -4   2  12       16.70       20.99      4.44 o
  -3   2  12      128.20       97.72      4.31 o
  -2   2  12        5.73        9.25      4.55 o
  -1   2  12      724.41      704.05     27.95 o
   0   2  12      132.86      147.15      6.26 o
   1   2  12      447.64      434.77      6.14 o
   2   2  12       29.06       40.62      4.24 o
   3   2  12      532.47      550.14     16.84 o
   4   2  12       93.59       90.23      4.22 o
   5   2  12      611.65      617.62      6.08 o
   6   2  12      106.02       98.63      4.27 o
   7   2  12     1051.21     1036.29     32.85 o
   8   2  12      124.67      114.35      4.70 o
   9   2  12      160.18      150.62      7.93 o
  10   2  12        0.21        5.29      3.84 o
  11   2  12        0.09        3.04      4.49 o
  12   2  12        0.17        4.43      4.13 o
  -8   3  12        4.27       10.84      4.08 o
  -7   3  12       77.25       74.44      4.02 o
  -6   3  12       42.69       38.65      3.87 o
  -5   3  12      511.37      486.02     19.60 o
  -4   3  12       97.21       87.40      7.62 o
  -3   3  12      504.99      502.37     23.22 o
  -2   3  12       35.45       38.06      3.95 o
  -1   3  12      153.24      161.34      7.23 o
   0   3  12      260.07      260.33      6.03 o
   1   3  12      312.16      309.37      5.34 o
   2   3  12      211.24      208.41      4.47 o
   3   3  12       12.48        9.02      3.93 o
   4   3  12       11.45       12.33      4.17 o
   5   3  12      135.06      128.46      6.08 o
   6   3  12      176.66      151.72      4.41 o
   7   3  12       58.32       59.73      3.20 o
   8   3  12      238.76      212.81      8.19 o
   9   3  12      197.11      176.45      5.42 o
  10   3  12       28.76       44.70      4.04 o
  11   3  12       14.69       14.19      3.29 o
  12   3  12       61.63       50.56      4.81 o
  -8   4  12       14.63       17.55      4.26 o
  -7   4  12       16.62       20.92      3.76 o
  -6   4  12       90.14       73.76      4.31 o
  -5   4  12       12.52       18.90      3.81 o
  -4   4  12       31.55       36.65      4.49 o
  -3   4  12      180.80      161.22      5.88 o
  -2   4  12      172.27      176.46      6.57 o
  -1   4  12      288.90      271.90      5.22 o
   0   4  12        2.29        8.72      4.74 o
   1   4  12       49.96       53.01      4.20 o
   2   4  12        0.99        7.93      4.55 o
   3   4  12       18.74       24.47      3.87 o
   4   4  12      347.55      391.10     10.62 o
   5   4  12     1511.16     1420.97     48.21 o
   6   4  12      736.98      677.43     24.95 o
   7   4  12      226.99      229.54     13.11 o
   8   4  12        0.14        3.08      3.48 o
   9   4  12      391.57      376.95     15.94 o
  10   4  12       20.84       26.65      3.94 o
  11   4  12       65.98       56.65      3.83 o
  12   4  12        9.12       11.49      3.75 o
  -8   5  12        6.98        6.55      3.93 o
  -7   5  12        1.41       -1.21      4.12 o
  -6   5  12       52.67       56.11      4.00 o
  -5   5  12       14.79       13.99      4.45 o
  -4   5  12       12.03        6.42      4.22 o
  -3   5  12       61.79       61.68      4.92 o
  -2   5  12       31.07       30.76      4.34 o
  -1   5  12       18.26       20.30      4.46 o
   0   5  12       71.56       73.23      5.18 o
   1   5  12       14.78       22.84      4.06 o
   2   5  12        0.20        2.99      3.63 o
   3   5  12      137.10      140.44      4.01 o
   4   5  12       20.38       17.91      3.66 o
   5   5  12       81.59       81.45      3.78 o
   6   5  12      607.59      590.24     26.01 o
   7   5  12       15.36       18.01      3.52 o
   8   5  12       53.58       50.88      3.09 o
   9   5  12        8.94        4.88      3.78 o
  10   5  12       19.52       19.72      3.74 o
  11   5  12      117.94      127.38      6.10 o
  12   5  12       55.08       60.58      4.93 o
  -7   6  12       21.28       26.79      4.70 o
  -6   6  12        0.56        3.71      4.50 o
  -5   6  12       83.21       89.46      4.58 o
  -4   6  12        9.79        6.54      4.58 o
  -3   6  12       49.73       42.79      4.56 o
  -2   6  12      881.90      930.66     25.31 o
  -1   6  12      202.50      194.83      4.90 o
   0   6  12        2.23        8.07      3.60 o
   1   6  12        2.45        3.72      3.91 o
   2   6  12      803.91      810.63     20.80 o
   3   6  12     1135.75     1119.14     21.22 o
   4   6  12      403.89      407.61     10.49 o
   5   6  12        8.83        9.55      3.77 o
   6   6  12      472.18      480.07     15.42 o
   7   6  12      121.81      120.67      3.94 o
   8   6  12       24.68       23.50      5.02 o
   9   6  12       64.12       75.13      4.52 o
  10   6  12       25.52       32.23      3.58 o
  11   6  12        5.22        5.81      3.76 o
  12   6  12        1.13        6.98      3.60 o
  -7   7  12        2.07        3.59      4.50 o
  -6   7  12        2.91        6.07      4.39 o
  -5   7  12       11.12        5.25      4.88 o
  -4   7  12       18.40       25.32      4.47 o
  -3   7  12       27.38       35.19      7.86 o
  -2   7  12        6.01        6.74      4.72 o
  -1   7  12        3.76       13.42      4.61 o
   0   7  12        0.04        3.60      5.10 o
   1   7  12        3.81        4.41      4.53 o
   2   7  12       34.49       35.92      3.89 o
   3   7  12       16.53       13.70      3.44 o
   4   7  12        0.56        2.81      3.53 o
   5   7  12        0.36        5.47      3.47 o
   6   7  12        8.00        9.61      3.43 o
   7   7  12      134.47      139.06      8.40 o
   8   7  12       60.00       67.94      3.90 o
   9   7  12       11.07        7.07      3.84 o
  10   7  12        3.54       10.46      3.92 o
  11   7  12       35.56       35.78      4.09 o
  12   7  12      131.23      149.20      7.76 o
  -6   8  12        5.70        8.70      4.72 o
  -5   8  12      461.27      425.83     24.57 o
  -4   8  12      120.42      103.78      8.18 o
  -3   8  12       11.08        8.75      5.12 o
  -2   8  12      335.75      343.65     15.18 o
  -1   8  12       29.31       25.06      4.51 o
   0   8  12       12.44       13.65      4.39 o
   1   8  12       33.26       35.43      4.01 o
   2   8  12      133.40      132.61      5.33 o
   3   8  12        0.21        2.00      3.87 o
   4   8  12        7.99       11.40      3.43 o
   5   8  12       10.46       16.07      3.56 o
   6   8  12       47.38       64.25      3.39 o
   7   8  12        0.33        8.00      3.42 o
   8   8  12       26.09       19.83      3.47 o
   9   8  12       34.59       33.38      3.55 o
  10   8  12       14.33       20.35      3.93 o
  11   8  12       89.54      101.15      4.67 o
  -6   9  12      103.38       95.36     12.53 o
  -5   9  12       29.74       38.93      6.67 o
  -4   9  12       20.88       18.17      5.15 o
  -3   9  12       28.42       28.35      4.82 o
  -2   9  12       50.14       58.37      5.38 o
  -1   9  12        0.25       -2.12      5.23 o
   0   9  12      135.77      140.97      5.50 o
   1   9  12        3.34        8.10      3.81 o
   2   9  12       28.43       27.27      4.55 o
   3   9  12        1.74        3.67      3.58 o
   4   9  12      226.75      245.01      3.81 o
   5   9  12      308.69      313.00      7.16 o
   6   9  12      144.09      143.22      4.26 o
   7   9  12        0.21        1.79      3.74 o
   8   9  12        9.17        8.18      3.19 o
   9   9  12       72.24       65.59      4.11 o
  10   9  12       45.70       48.39      3.80 o
  11   9  12        6.06        4.05      5.44 o
  -5  10  12      101.06       98.03      5.71 o
  -4  10  12        0.01        4.29      6.29 o
  -3  10  12       23.88       29.99      5.64 o
  -2  10  12       11.27        6.58      4.75 o
  -1  10  12        7.52        8.99      5.22 o
   0  10  12        0.56       -2.31      5.86 o
   1  10  12       26.01       29.49      4.05 o
   2  10  12      194.47      173.26      5.53 o
   3  10  12        0.44       13.93      4.41 o
   4  10  12       11.81       13.16      3.84 o
   5  10  12       12.15       19.71      3.18 o
   6  10  12      125.25      134.37      3.58 o
   7  10  12       80.68       79.35      3.77 o
   8  10  12       83.72       82.15      4.07 o
   9  10  12       41.13       40.96      4.72 o
  10  10  12        5.95        7.08      4.11 o
  -4  11  12       32.25       38.72      6.10 o
  -3  11  12       71.94       72.74      5.98 o
  -2  11  12        6.02       10.01      5.64 o
  -1  11  12       48.60       55.62      5.43 o
   0  11  12       38.35       38.40      6.56 o
   1  11  12       24.33       39.12      6.48 o
   2  11  12      167.45      167.94      4.07 o
   3  11  12       95.57       90.25      4.23 o
   4  11  12       15.96       13.62      3.64 o
   5  11  12       18.31       18.14      3.31 o
   6  11  12        0.00        5.01      3.71 o
   7  11  12        1.14        2.72      3.64 o
   8  11  12        8.47       14.19      3.93 o
   9  11  12       16.54       21.73      3.55 o
  -2  12  12       15.48       19.53      8.24 o
  -1  12  12       47.57       51.42      4.88 o
   0  12  12       41.67       39.39      4.83 o
   1  12  12       10.67       13.39      5.47 o
   2  12  12       15.75       13.59      4.26 o
   3  12  12       48.26       50.73      3.87 o
   4  12  12       16.58       20.46      3.89 o
   5  12  12      132.57      137.94      5.08 o
   6  12  12      261.44      250.27      6.65 o
   7  12  12        5.84        4.12      3.87 o
   8  12  12       35.05       29.97      3.67 o
  -1  13  12        2.67        2.44      5.79 o
   0  13  12       10.78        7.82      5.71 o
   1  13  12       22.54       28.46      4.85 o
   2  13  12       40.71       48.02      4.43 o
   3  13  12       14.00       12.19      3.88 o
   4  13  12        5.37        7.53      3.67 o
   5  13  12        5.99       12.93      4.28 o
   6  13  12        2.91        7.87      3.80 o
   7  13  12        0.28        7.09      3.82 o
   0  -9  13        0.00        3.81      3.91 o
   1  -9  13       44.67       58.69      6.48 o
   2  -9  13      130.58      132.21      6.94 o
  -3  -8  13       13.28       13.84      4.45 o
  -2  -8  13        0.33       -2.39      3.97 o
  -1  -8  13       30.38       27.84      4.75 o
   0  -8  13       50.60       43.49      4.89 o
   1  -8  13       18.12       19.99      4.06 o
   2  -8  13       71.91       78.73      8.22 o
   3  -8  13       14.45        8.44      4.59 o
   4  -8  13        2.75        1.60      4.74 o
   5  -8  13       11.68       14.16      4.35 o
  -4  -7  13        3.71       10.35      4.44 o
  -3  -7  13       34.04       49.69      6.43 o
  -2  -7  13       18.58       23.07      3.66 o
  -1  -7  13       30.63       34.41      3.73 o
   0  -7  13        0.51       -2.08      4.11 o
   1  -7  13       82.78       76.71      7.59 o
   2  -7  13        1.87        3.63      5.07 o
   3  -7  13        4.90        2.82      5.34 o
   4  -7  13        9.89       11.99      4.54 o
   5  -7  13       21.68       21.88      5.19 o
   6  -7  13        0.69        4.04      4.53 o
   7  -7  13        9.75        4.10      6.20 o
  -5  -6  13       26.63       38.20      4.09 o
  -4  -6  13       10.77       11.30      4.26 o
  -3  -6  13        9.38       16.54      3.45 o
  -2  -6  13      201.85      211.25     12.61 o
  -1  -6  13        9.03        9.21      4.33 o
   0  -6  13        0.42        5.24      3.92 o
   1  -6  13       10.91        8.75      4.87 o
   2  -6  13      164.76      170.23      5.30 o
   3  -6  13      166.51      179.44      4.77 o
   4  -6  13      228.55      248.52      5.03 o
   5  -6  13        0.53        3.89      5.14 o
   6  -6  13       29.70       24.60      3.83 o
   7  -6  13       17.65       20.25      5.90 o
   8  -6  13        1.36        6.32      4.80 o
  -6  -5  13       45.84       45.72      4.44 o
  -5  -5  13        5.27        6.96      4.80 o
  -4  -5  13       13.78       18.07      4.23 o
  -3  -5  13        1.28       -0.20      3.74 o
  -2  -5  13       16.47       19.69      4.29 o
  -1  -5  13       13.52       17.81      4.62 o
   0  -5  13       89.76       90.29      3.90 o
   1  -5  13       40.38       33.10      3.84 o
   2  -5  13       68.93       66.46      4.36 o
   3  -5  13       33.17       25.20      3.95 o
   4  -5  13       51.62       48.79      4.49 o
   5  -5  13        4.11       -1.74      7.22 o
   6  -5  13       47.81       36.68      5.77 o
   7  -5  13        1.63       -0.02      6.19 o
   8  -5  13       17.88       16.35      4.56 o
   9  -5  13       15.17       20.56      4.01 o
  -6  -4  13        1.49        6.33      4.72 o
  -5  -4  13      305.14      310.82      9.99 o
  -4  -4  13       35.26       42.35      4.21 o
  -3  -4  13       93.37       90.29      5.26 o
  -2  -4  13     1158.06     1090.99     26.39 o
  -1  -4  13       85.85       81.40      3.82 o
   0  -4  13      115.90      107.88      4.22 o
   1  -4  13      574.42      603.61      9.01 o
   2  -4  13      251.74      217.67      7.52 o
   3  -4  13      123.07      126.51      6.30 o
   4  -4  13      208.95      222.84      9.53 o
   5  -4  13       69.62       77.65      6.16 o
   6  -4  13      359.17      388.25      6.16 o
   7  -4  13       45.12       44.20      5.01 o
   8  -4  13       50.48       48.20      4.07 o
   9  -4  13       60.43       63.92      4.45 o
  10  -4  13       30.73       28.44      4.91 o
  -7  -3  13        2.42        3.30      4.04 o
  -6  -3  13        7.01       11.11      4.04 o
  -5  -3  13        0.48       -3.54      3.98 o
  -4  -3  13       13.92       16.47      4.45 o
  -3  -3  13      105.54      112.78      3.65 o
  -2  -3  13      118.19      129.11      3.74 o
  -1  -3  13      144.12      137.33      4.62 o
   0  -3  13       46.73       46.68      3.64 o
   1  -3  13        0.02        2.12      4.84 o
   2  -3  13        0.03       -0.49      4.26 o
   3  -3  13        2.81        4.93      5.10 o
   4  -3  13      213.52      213.76      7.41 o
   5  -3  13      148.07      178.02      6.66 o
   6  -3  13       52.92       44.99      8.81 o
   7  -3  13        0.15       -1.20      5.92 o
   8  -3  13        3.63        7.90      4.26 o
   9  -3  13      229.42      247.31      4.94 o
  10  -3  13       60.63       62.16      4.03 o
  11  -3  13        8.34       19.04      5.12 o
  -7  -2  13       88.18       86.19      4.82 o
  -6  -2  13       75.79       70.76      3.98 o
  -5  -2  13       10.11       12.23      3.96 o
  -4  -2  13       16.48       18.03      4.47 o
  -3  -2  13      279.39      285.22      4.27 o
  -2  -2  13      476.17      494.22      7.14 o
  -1  -2  13      190.45      188.66      4.71 o
   0  -2  13      175.69      178.66      4.20 o
   1  -2  13      289.40      301.47      5.05 o
   2  -2  13       27.16       26.58      4.34 o
   3  -2  13      251.20      248.14      5.65 o
   4  -2  13      153.37      158.00      6.80 o
   5  -2  13       41.20       62.33      8.16 o
   6  -2  13       44.00       43.25      8.93 o
   7  -2  13       20.84       20.78      5.40 o
   8  -2  13       91.96      104.41      5.18 o
   9  -2  13       34.07       33.73      4.26 o
  10  -2  13       79.19       78.45      4.72 o
  11  -2  13       47.57       51.31      4.36 o
  -7  -1  13        2.76       10.62      4.59 o
  -6  -1  13       29.46       35.16      4.09 o
  -5  -1  13       28.04       29.76      4.05 o
  -4  -1  13        1.17        4.33      3.88 o
  -3  -1  13      444.09      435.63      6.34 o
  -2  -1  13       77.45       85.51      3.85 o
  -1  -1  13      173.98      176.93      4.85 o
   0  -1  13       15.14       12.01      4.40 o
   1  -1  13      346.37      350.74      5.12 o
   2  -1  13     2449.17     2402.61      9.76 o
   3  -1  13     2309.61     2226.53     36.26 o
   4  -1  13       39.20       35.70      9.36 o
   5  -1  13     2362.04     2358.98     57.89 o
   6  -1  13        8.55       11.25      4.10 o
   7  -1  13       13.21       15.32      4.18 o
   8  -1  13        0.36        5.15      3.64 o
   9  -1  13       10.06       12.23      4.03 o
  10  -1  13       44.72       43.94      4.85 o
  11  -1  13        0.53        9.42      4.73 o
  12  -1  13        0.02        5.78      4.88 o
  -8   0  13      147.82      146.46      4.73 o
  -7   0  13       64.47       60.58      4.27 o
  -6   0  13       88.98       83.45      4.74 o
  -5   0  13        0.04        0.83      4.03 o
  -4   0  13        5.53        1.66      4.37 o
  -3   0  13        0.33        4.89      3.37 o
  -2   0  13      365.19      355.77      9.76 o
  -1   0  13       32.24       36.38      4.65 o
   0   0  13        2.76        3.53      3.99 o
   1   0  13       25.08       30.18      4.04 o
   2   0  13       58.46       55.67      4.52 o
   3   0  13       12.20       14.63      4.85 o
   4   0  13      294.93      296.58      5.28 o
   5   0  13       45.38       61.42      6.13 o
   6   0  13      129.75      122.18      6.64 o
   7   0  13      320.10      308.42     14.82 o
   8   0  13       41.20       39.71      4.85 o
   9   0  13        0.04        5.22      3.92 o
  10   0  13       40.48       42.08      3.75 o
  11   0  13       43.97       57.15      4.80 o
  12   0  13       48.94       49.89      4.92 o
  -8   1  13       25.82       17.98      4.19 o
  -7   1  13        7.51        7.50      4.64 o
  -6   1  13       96.58       95.81      4.81 o
  -5   1  13       89.53       86.22      4.00 o
  -4   1  13      159.35      145.80      5.18 o
  -3   1  13      593.79      554.37     29.70 o
  -2   1  13      429.46      433.52     21.56 o
  -1   1  13      844.11      853.56     39.19 o
   0   1  13      346.54      285.94     13.82 o
   1   1  13       70.30       70.45      4.46 o
   2   1  13      284.71      227.79     11.81 o
   3   1  13       15.37       10.41      4.32 o
   4   1  13      127.84      137.99      4.65 o
   5   1  13       42.36       42.44      4.21 o
   6   1  13       17.42       17.47      3.57 o
   7   1  13      157.56      158.17     10.87 o
   8   1  13       18.14       22.04      4.44 o
   9   1  13       29.56       31.55      4.47 o
  10   1  13      185.14      184.44      9.19 o
  11   1  13       33.87       39.50      5.25 o
  12   1  13       18.12       20.72      4.27 o
  -8   2  13       13.00        9.73      4.60 o
  -7   2  13       57.56       52.50      4.80 o
  -6   2  13       21.90       19.72      4.57 o
  -5   2  13        2.13        2.05      4.44 o
  -4   2  13        2.22        5.73      4.39 o
  -3   2  13        0.85        1.10      4.46 o
  -2   2  13      129.88      128.83      7.36 o
  -1   2  13       42.66       44.16      4.33 o
   0   2  13      139.35      151.98      7.59 o
   1   2  13       39.32       35.91      4.39 o
   2   2  13       10.25       10.22      4.80 o
   3   2  13      650.97      656.46     18.24 o
   4   2  13      789.48      780.61     12.78 o
   5   2  13      227.94      231.77      4.61 o
   6   2  13       28.97       22.73      3.96 o
   7   2  13      148.47      159.58      5.57 o
   8   2  13       71.81       67.80      3.91 o
   9   2  13      272.14      304.58     17.21 o
  10   2  13      360.43      338.59     16.19 o
  11   2  13        0.13        8.80      4.03 o
  12   2  13       22.16       28.64      4.83 o
  -8   3  13       41.74       33.22      4.62 o
  -7   3  13        1.95        5.29      4.77 o
  -6   3  13      763.95      713.39     33.01 o
  -5   3  13       45.92       51.76      4.71 o
  -4   3  13       73.11       72.33      4.23 o
  -3   3  13       47.74       45.13      4.56 o
  -2   3  13       90.98      102.83      5.90 o
  -1   3  13     1372.87     1267.28     63.79 o
   0   3  13      249.55      242.40      6.99 o
   1   3  13      199.13      186.87      4.69 o
   2   3  13      147.40      151.75      4.43 o
   3   3  13       38.08       44.17      4.76 o
   4   3  13       73.18       81.59      4.17 o
   5   3  13      588.95      553.10     15.07 o
   6   3  13        2.31        0.61      3.95 o
   7   3  13      296.95      293.47     10.24 o
   8   3  13       47.16       41.67      3.49 o
   9   3  13        2.94       15.23      3.59 o
  10   3  13      102.15      101.07      7.59 o
  11   3  13       31.79       29.57      3.78 o
  12   3  13       42.33       48.86      4.05 o
  -7   4  13       36.28       41.14      4.54 o
  -6   4  13       13.08       14.83      4.65 o
  -5   4  13      148.22      130.19      9.62 o
  -4   4  13        1.13        8.96      4.17 o
  -3   4  13       68.17       73.72      4.37 o
  -2   4  13      272.11      269.49     10.43 o
  -1   4  13      279.67      266.09      5.36 o
   0   4  13      974.28      973.25     28.35 o
   1   4  13      307.78      318.96      5.84 o
   2   4  13       89.08       97.88      4.41 o
   3   4  13       41.84       35.60      3.86 o
   4   4  13      275.58      250.12      4.72 o
   5   4  13      557.11      550.90     12.10 o
   6   4  13      385.10      401.90      9.78 o
   7   4  13      183.62      165.31      5.68 o
   8   4  13       98.38       85.79      3.72 o
   9   4  13       94.41       92.51      3.64 o
  10   4  13      102.14      110.37      3.93 o
  11   4  13        2.59        5.15      3.39 o
  12   4  13       33.39       33.48      3.70 o
  -7   5  13        8.81        6.98      4.14 o
  -6   5  13       30.33       31.24      4.15 o
  -5   5  13       29.17       36.81      4.83 o
  -4   5  13       27.65       30.24      4.87 o
  -3   5  13       20.41       25.76      4.35 o
  -2   5  13      109.91      116.29      5.31 o
  -1   5  13       70.69       67.65      4.82 o
   0   5  13       41.53       42.77      4.24 o
   1   5  13       10.96       11.41      4.29 o
   2   5  13       32.50       35.25      3.64 o
   3   5  13        1.60       -0.18      3.71 o
   4   5  13        3.31        2.21      3.38 o
   5   5  13      253.66      256.69      6.85 o
   6   5  13       48.68       55.27      2.97 o
   7   5  13      495.77      491.95     15.13 o
   8   5  13       54.00       56.31      4.95 o
   9   5  13       23.52       23.17      3.44 o
  10   5  13      148.00      140.69      6.19 o
  11   5  13      116.88      114.96      7.47 o
  12   5  13       20.77       14.47      3.61 o
  -7   6  13      201.27      198.33      8.37 o
  -6   6  13        8.30        9.97      4.04 o
  -5   6  13       14.81       13.80      4.85 o
  -4   6  13       49.99       62.60      4.64 o
  -3   6  13        0.07        5.70      4.37 o
  -2   6  13       62.02       63.37      4.93 o
  -1   6  13      285.51      282.71      8.85 o
   0   6  13      132.97      126.54      5.23 o
   1   6  13       69.29       64.96      4.49 o
   2   6  13       12.07       17.35      4.13 o
   3   6  13       53.43       48.35      3.61 o
   4   6  13       54.54       62.20      3.62 o
   5   6  13        0.59        4.21      3.41 o
   6   6  13      235.45      235.02      8.67 o
   7   6  13      125.42      112.74      3.52 o
   8   6  13        3.52        5.74      3.72 o
   9   6  13       48.58       45.56      4.79 o
  10   6  13       17.79       19.26      3.61 o
  11   6  13        0.86        2.05      3.80 o
  12   6  13       20.70       19.83      4.47 o
  -6   7  13        5.01        4.77      5.01 o
  -5   7  13        1.61        9.16      4.51 o
  -4   7  13        0.47        2.10      4.61 o
  -3   7  13       93.18       89.43      4.58 o
  -2   7  13       19.27       24.97      5.76 o
  -1   7  13       46.64       53.45      5.77 o
   0   7  13        1.24       -1.11      5.89 o
   1   7  13       68.55       68.97      4.35 o
   2   7  13      355.62      351.32      8.71 o
   3   7  13      117.58      117.61      4.00 o
   4   7  13       68.26       81.66      4.70 o
   5   7  13      315.23      332.11     10.00 o
   6   7  13       19.91       25.23      3.43 o
   7   7  13        3.49        7.04      3.74 o
   8   7  13       70.09       73.71      3.60 o
   9   7  13       61.42       58.76      4.13 o
  10   7  13      138.82      135.88      4.96 o
  11   7  13      145.85      152.83      5.68 o
  12   7  13       16.41       19.51      3.65 o
  -6   8  13        3.10        8.83      5.01 o
  -5   8  13       23.28       21.04      6.47 o
  -4   8  13      139.14      103.84      8.29 o
  -2   8  13       12.79       10.39      4.52 o
  -1   8  13       46.24       56.32      6.73 o
   0   8  13        5.24        9.21      5.13 o
   1   8  13       19.97       22.78      3.99 o
   2   8  13       97.08      102.99      4.20 o
   3   8  13       15.94       15.86      3.81 o
   4   8  13       24.31       23.91      3.61 o
   5   8  13       87.23       78.83      3.95 o
   6   8  13       11.76       11.32      3.83 o
   7   8  13        1.16        6.85      3.39 o
   8   8  13       19.12       22.87      3.87 o
   9   8  13      100.87      104.48      4.31 o
  10   8  13        4.64        6.99      3.18 o
  11   8  13       35.25       40.23      4.70 o
  -5   9  13      147.90      132.30     15.79 o
  -4   9  13        3.36       -1.44      5.08 o
  -3   9  13       23.54       19.12      5.40 o
  -2   9  13      342.89      323.71      6.35 o
  -1   9  13       63.62       68.23      4.64 o
   0   9  13       24.53       22.80      5.28 o
   1   9  13        7.72       16.84      3.88 o
   2   9  13        1.45       14.16      5.11 o
   3   9  13      256.51      241.94      5.99 o
   4   9  13       57.24       58.40      3.69 o
   5   9  13       18.34       27.78      3.73 o
   6   9  13       51.57       55.31      3.48 o
   7   9  13      132.94      133.50      4.58 o
   8   9  13        6.59        7.47      3.93 o
   9   9  13       27.86       28.65      3.40 o
  10   9  13        1.36        3.27      3.68 o
  11   9  13       15.53       18.83      4.28 o
  -4  10  13        2.83        7.22      5.96 o
  -3  10  13       24.44       22.46      5.20 o
  -2  10  13       14.44       24.91      5.98 o
  -1  10  13        5.52       13.08      5.27 o
   0  10  13       10.05       14.76      4.22 o
   1  10  13       47.68       38.95      4.12 o
   2  10  13       46.27       45.28      4.57 o
   3  10  13      272.49      263.68      5.05 o
   4  10  13       84.31       70.46      4.14 o
   5  10  13       64.99       53.92      3.39 o
   6  10  13       13.75       15.72      3.88 o
   7  10  13       30.91       26.77      4.05 o
   8  10  13       60.88       66.95      4.82 o
   9  10  13        4.10       10.75      4.05 o
  10  10  13       12.47       18.22      4.14 o
  -3  11  13       70.95       62.34      5.55 o
  -2  11  13       10.64        9.55      4.91 o
  -1  11  13        9.57       17.13      4.84 o
   0  11  13       61.25       52.25      4.72 o
   1  11  13        2.29        4.67      4.59 o
   2  11  13       37.69       46.37      4.62 o
   3  11  13        1.56        6.55      3.64 o
   4  11  13       12.02       14.75      3.54 o
   5  11  13      192.55      183.53      4.61 o
   6  11  13       71.16       71.53      3.74 o
   7  11  13        0.14        1.23      3.76 o
   8  11  13       32.98       44.84      5.45 o
   9  11  13        0.01        0.58      3.57 o
  -2  12  13       24.36       28.87      5.85 o
  -1  12  13       30.69       31.23      4.42 o
   0  12  13       61.80       57.58      5.02 o
   1  12  13        1.59        5.60      5.41 o
   2  12  13        5.97        6.89      4.23 o
   3  12  13       33.39       34.01      3.90 o
   4  12  13        8.25       14.06      4.72 o
   5  12  13      154.00      143.04      4.48 o
   6  12  13       19.18       21.21      3.70 o
   7  12  13       23.67       23.91      4.33 o
   8  12  13       39.79       42.61      3.54 o
   0  13  13       34.77       40.11      5.07 o
   1  13  13        8.38       14.32      4.81 o
   2  13  13        3.45        6.37      4.22 o
   3  13  13        3.39        3.84      4.84 o
   4  13  13       14.90       21.31      4.84 o
   5  13  13       39.18       51.94      4.09 o
   6  13  13        1.64        6.00      3.88 o
  -1  -8  14        4.41        4.97      3.86 o
   0  -8  14        1.13        3.79      5.39 o
   1  -8  14       13.97       21.61      5.45 o
   2  -8  14      121.50      106.62      4.45 o
   3  -8  14       27.55       20.75      6.06 o
   4  -8  14        1.66       -4.31      4.63 o
  -3  -7  14       96.84      100.15      5.22 o
  -2  -7  14       88.98       87.52      4.85 o
  -1  -7  14       14.19       17.34      4.68 o
   0  -7  14        6.26        8.74      4.49 o
   1  -7  14        0.02        2.22      5.21 o
   2  -7  14       13.27       15.66      5.25 o
   3  -7  14        2.40        8.27      4.41 o
   4  -7  14        2.10        0.37      5.18 o
   5  -7  14       26.86       27.03      5.44 o
   6  -7  14       17.81       15.86      4.29 o
  -4  -6  14        0.13        4.08      3.90 o
  -3  -6  14        9.43       10.04      4.00 o
  -2  -6  14        5.34        5.09      4.69 o
  -1  -6  14       33.15       31.36      4.14 o
   0  -6  14        0.53        3.96      5.14 o
   1  -6  14       38.71       57.23      5.28 o
   2  -6  14       83.17       91.96      6.40 o
   3  -6  14        0.74        4.52      4.42 o
   4  -6  14       16.59       15.48      5.27 o
   5  -6  14       16.18       18.56      6.65 o
   6  -6  14       44.13       52.37      5.93 o
   7  -6  14       49.53       52.78      5.49 o
   8  -6  14        1.46        3.35      5.29 o
  -5  -5  14       35.96       36.90      4.88 o
  -4  -5  14        8.19       10.84      4.28 o
  -3  -5  14       25.03       30.72      4.35 o
  -2  -5  14       55.49       64.95      3.59 o
  -1  -5  14       27.15       25.67      3.93 o
   0  -5  14       20.60       27.84      4.93 o
   1  -5  14       14.82       19.58      3.83 o
   2  -5  14       16.26       22.50      4.24 o
   3  -5  14        8.90        3.08      4.37 o
   4  -5  14      102.22      108.32      4.73 o
   5  -5  14        2.97        6.31      4.45 o
   6  -5  14       41.45       38.46      4.77 o
   7  -5  14        0.26        1.29      5.33 o
   8  -5  14        4.52        9.15      5.03 o
   9  -5  14       61.52       64.61      9.92 o
  -6  -4  14       26.20       33.87      4.39 o
  -5  -4  14       41.86       47.50      4.86 o
  -4  -4  14        3.03        8.17      3.74 o
  -3  -4  14      254.02      260.89      5.00 o
  -2  -4  14        4.51        6.30      3.80 o
  -1  -4  14        5.04        6.83      3.63 o
   0  -4  14      126.81      119.59      4.52 o
   1  -4  14       14.83       10.84      4.92 o
   2  -4  14       84.38       87.26      6.15 o
   3  -4  14       20.78       37.71      5.05 o
   4  -4  14        0.05        1.23      8.18 o
   5  -4  14       96.41       89.14      4.56 o
   6  -4  14        9.67        9.71      4.98 o
   7  -4  14       94.75       96.40      5.26 o
   8  -4  14       24.79       21.87      5.21 o
   9  -4  14       15.44       18.76      4.31 o
  -6  -3  14       17.77       25.54      4.85 o
  -5  -3  14        9.60       11.05      3.77 o
  -4  -3  14       22.23       19.29      4.00 o
  -3  -3  14        1.20        4.68      4.58 o
  -2  -3  14      113.09      117.77      4.43 o
  -1  -3  14      154.02      166.61      4.58 o
   0  -3  14       39.22       38.83      4.70 o
   1  -3  14      297.41      277.56      5.21 o
   2  -3  14        0.04        0.10      3.78 o
   3  -3  14        1.41        8.65      4.97 o
   4  -3  14       14.28       24.39      4.92 o
   5  -3  14       68.47       69.01      5.07 o
   6  -3  14       32.95       27.76      6.23 o
   7  -3  14       44.75       44.66      5.08 o
   8  -3  14      121.92      115.95      9.49 o
   9  -3  14      138.03      131.82      5.99 o
  10  -3  14        3.48       12.70      4.42 o
  -6  -2  14        9.94       18.70      4.26 o
  -5  -2  14      220.76      224.15      4.66 o
  -4  -2  14      140.46      135.45      5.88 o
  -3  -2  14        2.45        7.16      4.67 o
  -2  -2  14      164.04      167.21      4.22 o
  -1  -2  14       56.33       53.45      4.36 o
   0  -2  14       16.75       12.16      4.30 o
   1  -2  14      244.68      233.25      9.27 o
   2  -2  14       51.94       63.23      5.00 o
   3  -2  14        7.00       13.96      5.65 o
   4  -2  14        1.81        5.22      5.72 o
   5  -2  14       80.01       74.20      6.39 o
   6  -2  14      236.34      239.98      9.51 o
   7  -2  14       82.20       86.08      6.17 o
   8  -2  14       16.22       12.02      4.57 o
   9  -2  14       47.72       49.81      5.03 o
  10  -2  14        0.03       -0.33      4.78 o
  11  -2  14       18.48       13.73      4.37 o
  -7  -1  14        4.64        6.22      4.89 o
  -6  -1  14        9.33        9.16      4.06 o
  -5  -1  14       95.19       99.54      3.93 o
  -4  -1  14       11.83       15.10      4.00 o
  -3  -1  14        6.25        7.09      3.92 o
  -2  -1  14      326.88      335.77      5.51 o
  -1  -1  14      120.53      110.57      4.83 o
   0  -1  14      411.19      410.70      5.37 o
   1  -1  14        8.78        7.27      4.11 o
   2  -1  14      150.92      156.97      5.05 o
   3  -1  14      134.16      127.47      9.27 o
   4  -1  14      491.77      528.43     14.45 o
   5  -1  14     1990.16     2054.50      9.42 o
   6  -1  14      470.40      495.77     26.64 o
   7  -1  14      700.01      696.71     14.14 o
   8  -1  14       42.75       44.39      4.32 o
   9  -1  14       16.71       19.26      4.75 o
  10  -1  14       31.73       35.62      4.19 o
  11  -1  14        1.27        5.71      4.79 o
  -7   0  14       17.74       26.50      4.24 o
  -6   0  14        1.39        3.01      4.19 o
  -5   0  14       16.69       25.46      4.51 o
  -4   0  14       93.23       91.96      5.11 o
  -3   0  14       98.35      106.18      7.05 o
  -2   0  14      154.86      152.57      4.35 o
  -1   0  14        6.89        8.24      4.49 o
   0   0  14       11.42       11.68      4.64 o
   1   0  14       40.72       44.87      4.13 o
   2   0  14       29.30       31.07      5.57 o
   3   0  14        3.83        3.53      4.90 o
   4   0  14       65.41       71.32      4.99 o
   5   0  14       68.18       61.63      8.99 o
   6   0  14      213.02      219.52      5.90 o
   7   0  14        3.10       10.18      4.62 o
   8   0  14        6.56        5.94      3.60 o
   9   0  14        2.04       -0.51      3.53 o
  10   0  14        3.72        1.93      4.11 o
  11   0  14        2.00        3.79      4.26 o
  -7   1  14       35.37       34.78      4.94 o
  -6   1  14      104.65      102.67      4.88 o
  -5   1  14        6.89       12.88      4.21 o
  -4   1  14       17.58       21.96      3.97 o
  -3   1  14       21.11       17.74      3.93 o
  -2   1  14     1039.58     1014.83     42.40 o
  -1   1  14       36.23       38.04      4.12 o
   0   1  14     1632.05     1572.43     78.83 o
   1   1  14     1033.84     1004.78     35.46 o
   2   1  14       69.83       71.65      4.54 o
   3   1  14      642.67      623.02     21.82 o
   4   1  14      280.96      297.68     14.31 o
   5   1  14       15.69       20.60      5.01 o
   6   1  14      506.23      478.07     19.55 o
   7   1  14       98.89      102.91      7.82 o
   8   1  14       10.66       11.31      3.77 o
   9   1  14        6.46        2.68      3.90 o
  10   1  14        0.01        0.15      3.96 o
  11   1  14        0.02        6.78      4.67 o
  12   1  14        3.34        5.45      4.81 o
  -7   2  14        0.11        3.47      3.90 o
  -6   2  14       20.31       14.69      4.70 o
  -5   2  14       16.92       20.23      4.09 o
  -4   2  14       26.31       27.19      4.43 o
  -3   2  14        6.81        8.48      4.44 o
  -2   2  14        0.90        3.90      4.09 o
  -1   2  14       19.83       18.50      4.48 o
   0   2  14       75.10       73.57      5.04 o
   1   2  14        0.01        7.90      4.10 o
   2   2  14      250.12      233.16      5.78 o
   3   2  14       25.41       23.31      4.36 o
   4   2  14       68.20       57.99      4.87 o
   5   2  14      146.21      156.88      5.17 o
   6   2  14       17.41       18.57      4.02 o
   7   2  14      121.77      123.59      4.78 o
   8   2  14       52.61       58.57      5.17 o
   9   2  14      216.01      236.94     11.29 o
  10   2  14       69.77       68.54      5.72 o
  11   2  14        0.69        1.52      4.57 o
  12   2  14        9.59        9.57      4.37 o
  -7   3  14        1.28        3.81      4.43 o
  -6   3  14        0.62        1.04      4.29 o
  -5   3  14       33.87       26.31      4.63 o
  -4   3  14      132.87      133.46      4.42 o
  -3   3  14        1.66        2.13      4.49 o
  -2   3  14      694.42      701.85     36.62 o
  -1   3  14      351.40      344.99     18.66 o
   0   3  14      657.21      668.27     23.49 o
   1   3  14      100.37      102.29      4.76 o
   2   3  14       89.75       83.20      4.29 o
   3   3  14      567.52      577.41     12.97 o
   4   3  14      112.38       98.57      3.69 o
   5   3  14        6.43        8.95      3.49 o
   6   3  14      391.12      388.10     11.25 o
   7   3  14        2.39        2.80      3.33 o
   8   3  14        4.74        9.40      3.59 o
   9   3  14        0.48        0.55      4.05 o
  10   3  14        4.92        7.31      4.07 o
  11   3  14        0.13        3.60      3.85 o
  12   3  14        0.01        2.23      3.62 o
  -7   4  14        0.92        1.25      4.43 o
  -6   4  14       64.14       76.05      8.35 o
  -5   4  14        9.07       17.71      4.68 o
  -4   4  14       88.15       81.81      5.33 o
  -3   4  14       40.34       40.90      5.15 o
  -2   4  14       26.80       28.63      4.63 o
  -1   4  14      337.71      337.29     10.90 o
   0   4  14      357.54      347.51     14.83 o
   1   4  14      152.33      143.35      4.80 o
   2   4  14       72.84       84.88      4.28 o
   3   4  14        3.45        7.55      4.10 o
   4   4  14       21.11       17.73      3.86 o
   5   4  14      286.77      285.06     10.61 o
   6   4  14      222.32      215.63      6.69 o
   7   4  14      230.81      200.86      3.86 o
   8   4  14      400.64      371.00     13.42 o
   9   4  14      192.86      160.03     14.11 o
  10   4  14        6.12       10.08      3.97 o
  11   4  14       44.40       40.70      3.49 o
  12   4  14        2.83        8.21      5.31 o
  -6   5  14       13.60        9.38      4.88 o
  -5   5  14      139.32      138.95      5.86 o
  -4   5  14       12.72       14.54      4.21 o
  -3   5  14        0.13        3.00      4.68 o
  -2   5  14      117.22      118.74      7.42 o
  -1   5  14       13.66       10.54      4.27 o
   0   5  14       12.17       12.65      4.18 o
   1   5  14      189.58      190.32      4.71 o
   2   5  14       24.41       27.60      4.08 o
   3   5  14       50.94       54.01      4.26 o
   4   5  14       47.81       46.65      4.04 o
   5   5  14       31.79       27.57      3.23 o
   6   5  14      334.84      315.72      9.54 o
   7   5  14      130.01      132.48      5.94 o
   8   5  14        6.74        5.73      3.84 o
   9   5  14       20.62       27.72      4.04 o
  10   5  14      109.05      128.81      5.67 o
  11   5  14       10.87       14.30      3.49 o
  12   5  14       35.41       31.96      4.04 o
  -6   6  14      182.55      179.74      6.53 o
  -5   6  14        0.03        0.93      4.41 o
  -4   6  14       91.16       79.27      5.03 o
  -3   6  14       63.01       62.91      4.96 o
  -2   6  14       21.61       24.81      5.26 o
  -1   6  14      260.51      270.35      7.75 o
   0   6  14      444.09      451.94     27.83 o
   1   6  14       70.69       62.76      4.11 o
   2   6  14      369.56      370.11      7.64 o
   3   6  14      110.59      110.77      4.21 o
   4   6  14      159.78      163.61      4.95 o
   5   6  14      491.86      503.53     11.60 o
   6   6  14      130.67      127.82      3.77 o
   7   6  14      148.60      147.53      3.53 o
   8   6  14       33.12       30.90      3.35 o
   9   6  14        2.64        5.76      3.86 o
  10   6  14       20.20       17.35      3.96 o
  11   6  14        0.08        2.53      3.22 o
  12   6  14        3.74        4.27      3.75 o
  -6   7  14        2.99        5.16      5.31 o
  -5   7  14       46.39       46.83      5.35 o
  -4   7  14       15.01       11.83      4.91 o
  -3   7  14       17.82       20.09      4.95 o
  -2   7  14       57.27       59.42      5.67 o
  -1   7  14       12.79       10.63      4.72 o
   0   7  14       71.07       73.74      5.30 o
   1   7  14       43.71       45.04      4.58 o
   2   7  14      164.93      162.28      4.74 o
   3   7  14       84.22       93.19      5.55 o
   4   7  14        1.39        4.35      3.75 o
   5   7  14        0.13       -0.49      3.68 o
   6   7  14       69.28       74.04      3.90 o
   7   7  14        9.76       14.79      3.75 o
   8   7  14        0.65        4.64      3.77 o
   9   7  14       45.62       46.06      3.93 o
  10   7  14       73.20       72.92      3.82 o
  11   7  14       31.76       33.31      4.16 o
  -5   8  14      102.79      100.69      6.97 o
  -4   8  14      138.83      147.92      8.25 o
  -3   8  14      173.13      171.78      5.69 o
  -2   8  14       62.23       63.86      5.99 o
  -1   8  14       16.45       11.72      4.90 o
   0   8  14       16.30       23.35      5.22 o
   1   8  14      342.93      339.59      5.71 o
   2   8  14      179.60      176.12      4.25 o
   3   8  14        9.86        6.10      3.90 o
   4   8  14      121.37      126.44      4.20 o
   5   8  14       17.24       14.97      3.48 o
   6   8  14       13.50       12.86      3.78 o
   7   8  14       81.09       81.46      3.78 o
   8   8  14        2.24        5.75      3.82 o
   9   8  14       13.42       18.81      3.94 o
  10   8  14       14.45       19.11      3.76 o
  11   8  14       60.46       57.81      4.50 o
  -4   9  14       34.16       28.95      5.37 o
  -3   9  14        5.73       12.47      4.79 o
  -2   9  14       48.63       40.57      5.14 o
  -1   9  14      106.40      107.96      5.62 o
   0   9  14       14.93       21.76      4.24 o
   1   9  14       19.68       25.85      4.46 o
   2   9  14        0.97        8.86      5.66 o
   3   9  14      193.74      195.03      6.29 o
   4   9  14      236.02      242.54      5.45 o
   5   9  14       35.79       35.24      3.90 o
   6   9  14      214.46      232.76      4.83 o
   7   9  14      285.67      280.05      8.21 o
   8   9  14        0.78       -0.81      3.59 o
   9   9  14        0.33        1.36      3.59 o
  10   9  14        0.12        2.43      4.25 o
  -3  10  14       67.87       67.29      5.53 o
  -2  10  14        0.21        1.93      4.89 o
  -1  10  14        2.91        9.05      4.67 o
   0  10  14        2.66       -0.75      4.62 o
   1  10  14        5.55        8.12      4.62 o
   2  10  14       34.62       46.14      5.54 o
   3  10  14       43.63       41.09      4.58 o
   4  10  14        7.84       16.80      4.01 o
   5  10  14        0.73        6.03      4.21 o
   6  10  14        1.36        2.37      3.90 o
   7  10  14        0.67        0.03      3.77 o
   8  10  14       18.47       16.76      3.56 o
   9  10  14       10.37        5.54      4.63 o
  10  10  14       13.36       12.51      4.05 o
  -2  11  14        1.26        5.85      5.20 o
  -1  11  14       79.40       77.57      6.78 o
   0  11  14       26.39       19.86      4.77 o
   1  11  14       30.13       33.05      5.51 o
   2  11  14        0.01        0.70      4.64 o
   3  11  14       33.81       29.94      4.62 o
   4  11  14       14.64       14.61      4.18 o
   5  11  14       31.21       28.10      3.42 o
   6  11  14        1.90        4.84      3.56 o
   7  11  14        0.00        5.12      3.80 o
   8  11  14       25.31       30.64      3.57 o
   9  11  14       23.72       26.58      4.32 o
  -1  12  14       10.65       10.29      5.18 o
   0  12  14       63.19       61.73      5.85 o
   1  12  14        5.58       11.50      5.71 o
   2  12  14        1.05        4.91      3.77 o
   3  12  14        6.07        5.02      4.11 o
   4  12  14        6.28       13.74      4.68 o
   5  12  14        1.41       -0.66      3.62 o
   6  12  14        4.99        5.26      3.75 o
   7  12  14       39.72       43.51      4.54 o
   2  13  14        0.74       12.94      5.61 o
   3  13  14       18.09       19.89      4.85 o
   4  13  14       20.13       26.50      4.50 o
   5  13  14        0.64        1.62      5.14 o
  -1  -7  15       47.20       36.44      4.50 o
   0  -7  15      130.89      126.11      6.18 o
   1  -7  15       34.61       36.84      5.64 o
   2  -7  15       29.01       38.00      4.74 o
   3  -7  15       95.50       93.37      6.87 o
   4  -7  15       33.25       39.28      4.28 o
   5  -7  15        0.29       -1.92      5.48 o
  -3  -6  15      131.49      133.05      4.78 o
  -2  -6  15        0.10        3.67      4.11 o
  -1  -6  15        4.83        0.56      4.79 o
   0  -6  15        1.18        0.92      5.31 o
   1  -6  15        0.86        6.90      4.01 o
   2  -6  15        1.07       -0.08      5.16 o
   3  -6  15       26.12       22.49      4.52 o
   4  -6  15       23.09       18.34      6.03 o
   5  -6  15        1.68        1.66      5.37 o
   6  -6  15       87.34       93.67      5.19 o
   7  -6  15       14.05       20.26      4.75 o
  -4  -5  15       20.41       25.79      4.50 o
  -3  -5  15        9.40       11.81      3.94 o
  -2  -5  15       18.04       13.97      3.59 o
  -1  -5  15       24.40       29.27      4.49 o
   0  -5  15       29.52       30.55      4.41 o
   1  -5  15       92.63       99.35      5.34 o
   2  -5  15       35.69       41.22      4.55 o
   3  -5  15       39.55       38.15      7.25 o
   4  -5  15       72.17       73.11      4.64 o
   5  -5  15        7.80        8.98      4.42 o
   6  -5  15       18.60       26.83      6.29 o
   7  -5  15        0.08       -3.09      5.31 o
   8  -5  15        7.44        2.26      5.38 o
  -5  -4  15        2.26        8.99      4.83 o
  -4  -4  15       27.08       40.49      4.78 o
  -3  -4  15      392.57      378.20      6.04 o
  -2  -4  15       79.74       69.87      4.04 o
  -1  -4  15        5.38        3.98      3.49 o
   0  -4  15       13.22       16.34      4.92 o
   1  -4  15       40.39       44.40      3.92 o
   2  -4  15      236.78      266.59      5.60 o
   3  -4  15      124.21      141.28      6.10 o
   4  -4  15       16.22       17.39      4.26 o
   5  -4  15       53.77       61.54     10.65 o
   6  -4  15       31.71       35.32      5.21 o
   7  -4  15        8.32       10.94      5.04 o
   8  -4  15       23.32       28.02      5.29 o
   9  -4  15        4.68       12.69      5.31 o
  -5  -3  15        0.01       -4.55      4.79 o
  -4  -3  15        3.36        3.51      4.35 o
  -3  -3  15        0.80        9.09      4.90 o
  -2  -3  15        0.52        5.90      4.21 o
  -1  -3  15       11.36       15.89      4.43 o
   0  -3  15       28.00       17.60      4.36 o
   1  -3  15       37.06       38.70      4.99 o
   2  -3  15       54.89       67.52      3.96 o
   3  -3  15        0.66        3.17      4.21 o
   4  -3  15        1.32        6.55      5.04 o
   5  -3  15       62.88       58.04      5.11 o
   6  -3  15       53.03       48.88      4.94 o
   7  -3  15       48.44       47.88      6.47 o
   8  -3  15        7.57        4.50      8.93 o
   9  -3  15       14.67       17.18      6.36 o
  10  -3  15       10.91       12.84      4.17 o
  -6  -2  15       49.62       51.45      4.57 o
  -5  -2  15      207.80      221.51      5.38 o
  -4  -2  15       31.13       37.06      4.59 o
  -3  -2  15       80.68       87.61      4.49 o
  -2  -2  15       23.65       27.92      4.63 o
  -1  -2  15      456.34      460.84      5.64 o
   0  -2  15      229.22      207.40      6.25 o
   1  -2  15       42.66       50.58      4.24 o
   2  -2  15        0.27       -2.14      5.11 o
   3  -2  15       80.57       89.68      4.63 o
   4  -2  15        0.02       11.01      5.93 o
   5  -2  15        0.03        4.90      4.73 o
   6  -2  15      151.58      150.22      6.79 o
   7  -2  15       23.18       40.09      9.12 o
   8  -2  15        1.14        4.52      4.97 o
   9  -2  15       22.75       22.26      5.76 o
  10  -2  15       43.88       40.15      4.72 o
  -6  -1  15        0.32       -0.59      5.20 o
  -5  -1  15        6.18       11.62      4.16 o
  -4  -1  15        0.09        5.98      4.01 o
  -3  -1  15        3.21        8.97      3.95 o
  -2  -1  15       30.28       28.28      4.49 o
  -1  -1  15       60.90       63.26      4.88 o
   0  -1  15      158.76      157.27      5.00 o
   1  -1  15       31.24       36.84      4.59 o
   2  -1  15      123.39      116.22      5.22 o
   3  -1  15      207.56      179.28      5.79 o
   4  -1  15      390.62      379.15      8.59 o
   5  -1  15      913.19      881.06     30.36 o
   6  -1  15       19.05       21.44      5.87 o
   7  -1  15       97.47      101.24     17.20 o
   8  -1  15       78.41       82.96      4.74 o
   9  -1  15      159.75      172.27      5.96 o
  10  -1  15        5.85        3.56      3.93 o
  11  -1  15        5.10        7.67      5.17 o
  -6   0  15      149.93      149.85      7.94 o
  -5   0  15      119.52      125.92      4.89 o
  -4   0  15       11.27       14.38      4.59 o
  -3   0  15        8.54       17.09      4.40 o
  -2   0  15        0.69        5.99      3.89 o
  -1   0  15        0.67        3.57      4.53 o
   0   0  15       19.93       22.23      4.22 o
   1   0  15        2.93        6.88      3.90 o
   2   0  15       56.62       49.93      4.77 o
   3   0  15       41.08       38.01      4.74 o
   4   0  15      140.41      142.63      5.57 o
   5   0  15        1.10        2.03      4.97 o
   6   0  15       49.54       51.19      5.86 o
   7   0  15        1.58        6.41      4.47 o
   8   0  15        7.15        7.03      3.70 o
   9   0  15       16.26       18.48      5.33 o
  10   0  15       35.08       30.10      4.20 o
  11   0  15       76.82       67.82      5.13 o
  -6   1  15        0.44        6.61      4.57 o
  -5   1  15      146.84      158.82      4.58 o
  -4   1  15       71.36       75.00      4.65 o
  -3   1  15      103.81      114.86      4.34 o
  -2   1  15      254.25      249.08     11.19 o
  -1   1  15        0.01        2.65      3.72 o
   0   1  15       62.05       58.58      4.76 o
   1   1  15      348.39      344.71     13.91 o
   2   1  15       26.05       26.86      4.64 o
   3   1  15      203.87      216.51      9.02 o
   4   1  15      403.27      459.24     30.43 o
   5   1  15      341.16      316.63     24.31 o
   6   1  15      133.18      134.95      5.36 o
   7   1  15      406.12      413.48     18.05 o
   8   1  15       62.11       64.09      5.19 o
   9   1  15       15.89       20.57      5.36 o
  10   1  15        4.32        8.47      4.71 o
  11   1  15       38.26       33.66      4.37 o
  -6   2  15        2.14        1.16      4.35 o
  -5   2  15        3.81        9.67      4.57 o
  -4   2  15        6.79        9.15      4.47 o
  -3   2  15        0.90        7.92      4.34 o
  -2   2  15        3.28        3.02      3.91 o
  -1   2  15        3.38        3.62      4.43 o
   0   2  15        2.02        3.75      4.50 o
   1   2  15       32.58       31.33      4.70 o
   2   2  15        7.75        7.47      4.86 o
   3   2  15      438.12      435.56     12.63 o
   4   2  15      200.77      218.12      8.43 o
   5   2  15      126.03      123.26      5.12 o
   6   2  15       24.38       25.50      4.20 o
   7   2  15       46.24       50.41      4.19 o
   8   2  15      117.70      108.55      6.07 o
   9   2  15      194.91      198.08     14.23 o
  10   2  15      124.03      131.75      7.85 o
  11   2  15        7.38       10.73      4.11 o
  -6   3  15      183.58      181.71      7.62 o
  -5   3  15      115.77      127.81     12.36 o
  -4   3  15      127.13      113.65      4.56 o
  -3   3  15       71.46       74.10      4.67 o
  -2   3  15        0.01       -2.01      4.44 o
  -1   3  15      245.22      256.08     12.41 o
   0   3  15      358.76      357.61     13.94 o
   1   3  15      811.27      770.70     18.93 o
   2   3  15      256.81      259.64      4.96 o
   3   3  15       59.68       60.36      4.40 o
   4   3  15       20.39       23.93      3.84 o
   5   3  15       86.57       82.65      4.23 o
   6   3  15       70.40       79.10      4.22 o
   7   3  15       13.44       12.11      4.06 o
   8   3  15       32.39       27.81      3.54 o
   9   3  15       45.57       57.05      3.39 o
  10   3  15       78.94       73.14      4.42 o
  11   3  15        2.94        2.00      4.43 o
  12   3  15        4.04       11.33      4.51 o
  -6   4  15        0.20        3.16      4.62 o
  -5   4  15        5.26        3.00      4.39 o
  -4   4  15       16.73       17.60      4.97 o
  -3   4  15       21.21       29.25      4.62 o
  -2   4  15      277.50      288.90     21.89 o
  -1   4  15        0.06        4.73      4.41 o
   0   4  15      428.25      422.54     16.73 o
   1   4  15        0.17        3.62      4.64 o
   2   4  15      846.64      874.35     11.28 o
   3   4  15      602.61      614.53     11.27 o
   4   4  15       17.81       25.45      3.96 o
   5   4  15       78.19       78.54      3.97 o
   6   4  15       21.86       22.64      3.53 o
   7   4  15      226.77      233.16      7.52 o
   8   4  15       78.83       77.29      4.03 o
   9   4  15       56.55       49.31      3.68 o
  10   4  15       20.67       12.74      4.64 o
  11   4  15       21.94       23.62      3.92 o
  12   4  15       14.03       12.97      3.59 o
  -6   5  15       66.25       71.06      5.46 o
  -5   5  15        0.34        2.96      5.01 o
  -4   5  15        9.05       13.39      5.30 o
  -3   5  15       25.62       24.53      6.69 o
  -2   5  15       20.38       19.41      5.02 o
  -1   5  15      202.44      201.43      8.58 o
   0   5  15        3.39        9.04      3.97 o
   1   5  15        4.03       10.70      4.37 o
   2   5  15      203.01      207.63      6.45 o
   3   5  15      124.07      119.39      4.98 o
   4   5  15       14.86       14.86      4.05 o
   5   5  15      102.22      106.11      4.07 o
   6   5  15       13.79       11.98      3.89 o
   7   5  15        0.54        3.74      3.40 o
   8   5  15      271.12      237.07      7.87 o
   9   5  15       45.60       46.71      3.75 o
  10   5  15       59.08       60.09      3.78 o
  11   5  15        0.16        3.48      3.55 o
  -5   6  15       40.30       27.15      4.80 o
  -4   6  15       10.26       10.84      5.30 o
  -3   6  15      143.54      149.58      6.27 o
  -2   6  15       32.92       39.88      5.20 o
  -1   6  15       28.28       35.06      5.08 o
   0   6  15      634.93      600.39     25.35 o
   1   6  15       14.50       13.94      4.59 o
   2   6  15      362.22      363.31      9.23 o
   3   6  15      351.79      366.55      9.23 o
   4   6  15       40.41       37.26      4.00 o
   5   6  15       16.01       15.60      3.79 o
   6   6  15        3.65        7.33      3.74 o
   7   6  15        7.73       12.43      3.20 o
   8   6  15      133.74      128.37      3.57 o
   9   6  15        0.04        3.08      3.56 o
  10   6  15        0.54        0.11      3.70 o
  11   6  15       14.02       13.43      4.25 o
  -5   7  15       19.66       22.08      5.73 o
  -4   7  15        0.89        0.70      5.20 o
  -3   7  15       20.27       20.12      5.92 o
  -2   7  15       22.54       17.52      6.12 o
  -1   7  15       69.29       65.18      4.90 o
   0   7  15       60.29       55.13      4.44 o
   1   7  15      112.70      111.84      4.34 o
   2   7  15       98.85       93.30      4.60 o
   3   7  15       12.11       20.15      3.76 o
   4   7  15       78.57       89.91      3.86 o
   5   7  15      140.54      136.62      4.11 o
   6   7  15        0.21        5.01      3.38 o
   7   7  15       16.40       12.67      3.82 o
   8   7  15       29.32       24.97      3.88 o
   9   7  15      107.06      100.47      4.23 o
  10   7  15       10.29        8.36      3.39 o
  11   7  15      175.87      184.50      8.23 o
  -4   8  15       17.22       17.78      5.60 o
  -3   8  15       74.18       63.60      6.67 o
  -2   8  15        0.80       -0.50      5.93 o
  -1   8  15        0.05        0.82      5.90 o
   0   8  15      100.55      101.73      6.05 o
   1   8  15      359.35      367.07     11.88 o
   2   8  15        2.99        7.11      4.02 o
   3   8  15        2.63        2.71      3.74 o
   4   8  15        0.59        2.30      3.68 o
   5   8  15       49.65       55.00      4.37 o
   6   8  15       23.82       25.56      3.39 o
   7   8  15       14.74       13.47      3.84 o
   8   8  15       20.14       24.42      3.29 o
   9   8  15       19.80       22.34      4.00 o
  10   8  15       16.40       18.72      4.09 o
  11   8  15        2.91        9.57      3.92 o
  -4   9  15        5.90        5.19      5.44 o
  -3   9  15        3.76       10.30      6.28 o
  -2   9  15       31.98       31.60      5.64 o
  -1   9  15       38.72       38.51      5.61 o
   0   9  15        7.05        6.54      5.39 o
   1   9  15      120.22      111.75      5.11 o
   2   9  15        4.56        7.72      5.30 o
   3   9  15      111.18      138.86      7.18 o
   4   9  15       14.93       18.57      3.89 o
   5   9  15       48.89       51.08      4.17 o
   6   9  15        1.64        5.44      3.38 o
   7   9  15        0.04        3.25      3.54 o
   8   9  15        0.16        6.33      4.01 o
   9   9  15       91.14       89.53      3.92 o
  10   9  15       15.70       12.84      4.20 o
  -3  10  15        2.36        6.31      6.47 o
  -2  10  15        9.36        7.82      5.79 o
  -1  10  15       41.83       49.52      5.68 o
   0  10  15        6.47       10.31      5.45 o
   1  10  15       43.06       44.88      5.04 o
   2  10  15       28.99       25.02      4.78 o
   3  10  15       59.40       59.11      4.74 o
   4  10  15       32.86       37.60      4.66 o
   5  10  15        0.33        3.34      3.57 o
   6  10  15        4.15       -0.42      3.75 o
   7  10  15       21.07       23.93      3.68 o
   8  10  15        3.50        1.59      4.04 o
   9  10  15       30.89       36.89      3.91 o
  -2  11  15       36.64       30.43      9.67 o
  -1  11  15        5.49       15.41      4.99 o
   0  11  15       62.23       60.14      4.98 o
   1  11  15      126.41      129.99      4.77 o
   2  11  15       37.87       50.88      4.48 o
   3  11  15        1.09        0.85      4.73 o
   4  11  15        6.53        7.13      4.20 o
   5  11  15       24.40       24.35      4.23 o
   6  11  15        0.01       -1.60      4.43 o
   7  11  15       15.40       20.23      4.15 o
   8  11  15       44.82       44.13      4.06 o
   0  12  15        8.68        7.11      5.76 o
   1  12  15       16.30       15.79      6.22 o
   2  12  15       28.25       23.77      4.09 o
   3  12  15       32.28       35.48      4.89 o
   4  12  15       86.97       80.78      5.00 o
   5  12  15        0.07        3.82      4.06 o
   6  12  15        0.17        3.85      4.13 o
   7  12  15       16.37       10.39      3.44 o
  -1  -6  16        4.44        3.65      5.41 o
   0  -6  16      132.67      125.21      6.72 o
   1  -6  16       58.53       59.37      6.63 o
   2  -6  16        5.69       15.65      4.65 o
   3  -6  16       87.53      102.00      6.81 o
   4  -6  16       12.00       10.64      4.79 o
   5  -6  16        4.69        1.65      5.47 o
  -2  -5  16        0.08        5.07      4.58 o
  -1  -5  16       29.52       28.44      5.15 o
   0  -5  16       48.71       52.41      5.32 o
   1  -5  16       26.26       34.44      5.57 o
   2  -5  16       37.93       38.21      4.54 o
   3  -5  16        1.05        2.64      5.13 o
   4  -5  16       31.75       40.08      7.50 o
   5  -5  16        3.50        2.53      4.43 o
   6  -5  16       27.77       18.83      5.72 o
   7  -5  16       69.52       62.90     12.99 o
  -3  -4  16        0.25        2.27      4.89 o
  -2  -4  16        3.37        4.67      4.08 o
  -1  -4  16       26.41       22.58      4.66 o
   0  -4  16      304.53      300.77      6.17 o
   1  -4  16      163.86      170.37      4.99 o
   2  -4  16       44.92       51.43      5.22 o
   3  -4  16        3.66        8.72      5.14 o
   4  -4  16       22.32       24.93      4.08 o
   5  -4  16       97.46      101.28      4.82 o
   6  -4  16        2.66        4.40      6.75 o
   7  -4  16       22.35       29.26      5.24 o
   8  -4  16        6.36       14.14      6.46 o
  -4  -3  16       21.82       21.82      4.88 o
  -3  -3  16        8.92       10.09      3.80 o
  -2  -3  16        1.32        1.06      4.58 o
  -1  -3  16        0.52        0.23      4.49 o
   0  -3  16       25.14       36.25      4.59 o
   1  -3  16        0.87       -0.23      4.32 o
   2  -3  16       74.10       80.49      4.46 o
   3  -3  16        9.54       12.68      4.95 o
   4  -3  16        1.19        0.43      4.93 o
   5  -3  16        0.77       11.89      5.95 o
   6  -3  16        2.58       10.60      5.10 o
   7  -3  16        0.78       -7.02      4.95 o
   8  -3  16       41.81       33.99      6.46 o
   9  -3  16        8.20       21.58      5.41 o
  -5  -2  16        4.32        4.30      4.28 o
  -4  -2  16      149.93      158.55      4.71 o
  -3  -2  16       27.44       26.78      4.93 o
  -2  -2  16       40.30       44.92      4.25 o
  -1  -2  16      157.22      150.23      4.42 o
   0  -2  16        1.84        3.95      4.88 o
   1  -2  16       31.96       31.45      5.25 o
   2  -2  16       73.87       66.98      5.42 o
   3  -2  16       61.86       62.27      4.80 o
   4  -2  16       45.88       63.44     10.75 o
   5  -2  16        4.76        7.48      4.43 o
   6  -2  16       62.91       69.66      8.73 o
   7  -2  16       15.95       14.45      4.31 o
   8  -2  16       18.39       28.51      8.56 o
   9  -2  16       64.49       63.28      5.36 o
  10  -2  16       39.15       47.46      5.75 o
  -5  -1  16        1.76        5.23      4.77 o
  -4  -1  16       18.02       23.60      4.74 o
  -3  -1  16       27.46       28.42      4.17 o
  -2  -1  16       38.71       35.45      4.42 o
  -1  -1  16      220.90      219.38      5.32 o
   0  -1  16        0.35        1.50      4.08 o
   1  -1  16       39.67       40.84      4.77 o
   2  -1  16      257.58      259.80      8.85 o
   3  -1  16        0.06       12.76      5.20 o
   4  -1  16      147.39      135.84      7.33 o
   5  -1  16       41.32       39.16      6.06 o
   6  -1  16       96.42       82.66      8.77 o
   7  -1  16       13.01       14.88      4.81 o
   8  -1  16      421.17      428.32      8.84 o
   9  -1  16        7.52       14.54      5.51 o
  10  -1  16       16.16       19.69      4.28 o
  -5   0  16       13.81       16.24      4.41 o
  -4   0  16       72.17       81.62      4.82 o
  -3   0  16       27.56       25.10      4.60 o
  -2   0  16       50.66       47.40      4.55 o
  -1   0  16      227.02      223.11      5.02 o
   0   0  16       24.87       26.04      4.70 o
   1   0  16       17.75       21.64      4.70 o
   2   0  16       19.30       20.90      5.37 o
   3   0  16        2.30       -1.98      6.48 o
   4   0  16        0.76        0.51      4.31 o
   5   0  16       52.97       66.12      6.28 o
   6   0  16       53.00       50.88      4.40 o
   7   0  16        0.59        8.14      4.90 o
   8   0  16        4.11        6.83      4.51 o
   9   0  16       10.71       15.43      5.26 o
  10   0  16       28.57       23.08      4.18 o
  11   0  16       37.17       36.29      5.07 o
  -5   1  16       25.28       30.58      4.77 o
  -4   1  16       36.21       41.46      4.13 o
  -3   1  16       86.74       80.58      4.71 o
  -2   1  16      150.68      144.67      7.80 o
  -1   1  16       17.60       20.59      4.15 o
   0   1  16      299.71      313.65     14.75 o
   1   1  16      582.52      573.79     20.85 o
   2   1  16      249.87      278.78      8.15 o
   3   1  16      109.48      100.30      6.25 o
   4   1  16      341.68      318.64      7.07 o
   5   1  16       40.55       44.03      8.58 o
   6   1  16        0.63       -2.69      5.51 o
   7   1  16       32.53       32.82      5.19 o
   8   1  16      263.95      263.93     12.28 o
   9   1  16       26.59       21.66      4.25 o
  10   1  16       44.76       49.24      5.73 o
  11   1  16       19.36       21.52      5.06 o
  -5   2  16       61.95       61.75      4.95 o
  -4   2  16       23.17       24.19      4.17 o
  -3   2  16       78.40       75.03      4.63 o
  -2   2  16        0.69        8.67      4.47 o
  -1   2  16        0.31        5.99      4.33 o
   0   2  16        0.64        4.13      4.42 o
   1   2  16        0.01        2.95      4.16 o
   2   2  16       17.08       26.44      4.60 o
   3   2  16        0.16        2.10      3.94 o
   4   2  16      248.47      241.57      8.90 o
   5   2  16       31.02       29.44      4.38 o
   6   2  16       56.04       57.73      4.33 o
   7   2  16      127.65      124.58      4.61 o
   8   2  16       87.22       82.55      4.99 o
   9   2  16       41.06       38.37      4.18 o
  10   2  16       43.20       53.80      5.76 o
  11   2  16        0.20        4.79      4.23 o
  -5   3  16        0.69        3.07      4.37 o
  -4   3  16       47.21       45.98      4.71 o
  -3   3  16        0.68        6.93      4.54 o
  -2   3  16       31.58       27.45      4.95 o
  -1   3  16        0.83        1.39      4.38 o
   0   3  16        5.67       13.27      4.58 o
   1   3  16       22.16       22.73      4.54 o
   2   3  16      339.49      358.49     14.84 o
   3   3  16        7.60       10.88      3.97 o
   4   3  16        1.69        5.40      3.66 o
   5   3  16      144.64      142.44      4.50 o
   6   3  16      106.94       98.37      3.97 o
   7   3  16       18.76       24.14      4.02 o
   8   3  16       57.82       55.81      4.22 o
   9   3  16       13.13       13.95      4.12 o
  10   3  16        8.41        6.74      4.36 o
  11   3  16        1.35        9.02      4.89 o
  -5   4  16       12.56       19.37      5.34 o
  -4   4  16       11.05       13.30      4.80 o
  -3   4  16        0.69       -1.64      4.57 o
  -2   4  16        4.26       11.03      4.73 o
  -1   4  16      131.12      130.25      5.87 o
   0   4  16       28.67       28.47      4.50 o
   1   4  16      397.66      408.43     10.05 o
   2   4  16      240.27      244.43      5.21 o
   3   4  16      232.24      230.20      4.74 o
   4   4  16      120.58      113.43      3.91 o
   5   4  16        2.42        2.16      3.82 o
   6   4  16      101.63      115.49      4.11 o
   7   4  16      593.72      605.62     17.77 o
   8   4  16        0.01       -0.71      3.67 o
   9   4  16        0.90        0.99      3.73 o
  10   4  16        9.84        5.70      3.77 o
  11   4  16        0.20        9.34      4.83 o
  -5   5  16       17.81       17.25      5.28 o
  -4   5  16       17.31       26.87      4.69 o
  -3   5  16      157.63      157.95      8.93 o
  -2   5  16        4.67       10.82      5.04 o
  -1   5  16        2.42        6.77      4.77 o
   0   5  16       11.94       13.28      4.54 o
   1   5  16        0.04        0.19      4.72 o
   2   5  16      129.79      121.25      4.63 o
   3   5  16        1.60        7.43      4.18 o
   4   5  16       46.08       54.76      4.22 o
   5   5  16        6.59        8.56      3.84 o
   6   5  16      250.39      248.61      4.39 o
   7   5  16       37.89       37.85      3.91 o
   8   5  16       85.09       88.85      3.81 o
   9   5  16       20.79       23.80      3.65 o
  10   5  16       11.65       12.35      3.26 o
  11   5  16       10.42       14.33      3.86 o
  -5   6  16       42.87       47.44      5.01 o
  -4   6  16        4.04        3.14      5.05 o
  -3   6  16        9.64       15.58      4.90 o
  -2   6  16       47.09       48.20      4.71 o
  -1   6  16       24.94       29.30      4.98 o
   0   6  16      383.05      366.92      9.52 o
   1   6  16      886.61      864.92     35.82 o
   2   6  16       38.21       34.57      4.38 o
   3   6  16       45.29       52.77      4.11 o
   4   6  16       94.29      102.62      4.30 o
   5   6  16       15.06       19.08      3.87 o
   6   6  16      345.04      334.55     13.58 o
   7   6  16      315.73      291.37      7.11 o
   8   6  16       33.31       35.19      3.63 o
   9   6  16      124.17      124.44      4.28 o
  10   6  16        7.31        3.81      3.47 o
  11   6  16        2.64        6.85      4.21 o
  -4   7  16       29.37       37.55      5.19 o
  -3   7  16       26.52       27.04      4.99 o
  -2   7  16        0.15        4.44      6.21 o
  -1   7  16        2.13        8.10      5.58 o
   0   7  16        8.03       11.76      4.15 o
   1   7  16        0.00        3.35      5.03 o
   2   7  16        8.69       10.99      3.99 o
   3   7  16       14.28       19.69      4.36 o
   4   7  16       37.68       38.30      3.88 o
   5   7  16        4.24        5.08      3.99 o
   6   7  16       63.32       68.05      4.02 o
   7   7  16        0.10        0.28      3.50 o
   8   7  16        4.32        3.76      3.86 o
   9   7  16       32.78       30.55      4.08 o
  10   7  16       48.36       43.22      3.63 o
  11   7  16        3.78        1.70      3.60 o
  -4   8  16       25.19       19.06      6.24 o
  -3   8  16        8.42       21.37      7.78 o
  -2   8  16      118.74      113.62     15.65 o
  -1   8  16        0.61        2.55      5.81 o
   0   8  16        5.99        0.25      6.61 o
   1   8  16      124.36      130.06      9.50 o
   2   8  16        3.75        4.85      5.61 o
   3   8  16      213.48      216.68      7.48 o
   4   8  16      179.82      192.79      7.70 o
   5   8  16        0.34        3.25      3.93 o
   6   8  16       25.53       31.50      3.59 o
   7   8  16        7.58        8.32      3.89 o
   8   8  16        0.76        1.15      3.90 o
   9   8  16       24.12       29.93      3.52 o
  10   8  16       10.75        9.80      3.55 o
  -3   9  16       16.01       13.29      6.82 o
  -2   9  16        5.17        5.33      5.43 o
  -1   9  16       12.78       16.53      5.43 o
   0   9  16       94.99       86.50      5.91 o
   1   9  16        5.63        0.57      6.74 o
   2   9  16        0.19       -0.02      5.52 o
   3   9  16       38.46       35.60      4.84 o
   4   9  16       13.99       14.36      3.58 o
   5   9  16       25.17       31.16      4.32 o
   6   9  16        0.13        2.43      4.02 o
   7   9  16       18.81       22.50      3.72 o
   8   9  16       85.62       86.24      4.24 o
   9   9  16       21.76       23.56      3.59 o
  10   9  16       22.17       13.84      3.96 o
  -2  10  16       64.41       62.62      9.62 o
  -1  10  16        5.68       -0.69      6.11 o
   0  10  16        3.41       11.42      7.90 o
   1  10  16        0.10        2.54      5.50 o
   2  10  16        0.00       -4.53      5.51 o
   3  10  16       13.77        3.44      5.76 o
   4  10  16       38.87       44.32      4.42 o
   5  10  16       21.39       19.27      3.64 o
   6  10  16        0.25        0.22      3.22 o
   7  10  16        6.57       11.40      4.07 o
   8  10  16        6.37        6.20      4.18 o
   9  10  16       24.06       17.44      3.90 o
   0  11  16        7.93        9.89      4.48 o
   1  11  16       78.38       70.79      5.04 o
   2  11  16       63.41       52.16      5.24 o
   3  11  16        4.60        9.77      4.79 o
   4  11  16       11.93       30.12     12.94 o
   5  11  16       81.36       83.50      4.52 o
   6  11  16       12.77       15.12      4.61 o
   7  11  16        0.09        6.08      3.70 o
   8  11  16       11.99       15.77      4.06 o
   2  12  16        0.00       -0.08      4.85 o
   3  12  16        4.15        5.75      5.97 o
   4  12  16       74.11       66.22      4.55 o
   5  12  16        7.86        8.70      4.99 o
  -1  -5  17        8.85        9.83      4.22 o
   0  -5  17       50.21       67.84      5.13 o
   1  -5  17        0.11        5.17      5.38 o
   2  -5  17       17.83       18.66      5.50 o
   3  -5  17       15.71       12.70      5.68 o
   4  -5  17        5.57        3.84      4.86 o
   5  -5  17       19.76       23.36      4.26 o
  -2  -4  17      120.06      128.09      4.87 o
  -1  -4  17        0.62        8.32      5.43 o
   0  -4  17       90.54       93.01      4.44 o
   1  -4  17       64.97       60.16      4.62 o
   2  -4  17        1.05        7.79      4.43 o
   3  -4  17        5.74        8.99      4.38 o
   4  -4  17      433.60      483.33      7.81 o
   5  -4  17       67.55       85.78      4.89 o
   6  -4  17        8.06        3.74      5.11 o
   7  -4  17       40.37       42.69      6.45 o
  -3  -3  17        0.00        0.54      4.51 o
  -2  -3  17        0.96        8.75      5.06 o
  -1  -3  17        3.28        6.43      3.76 o
   0  -3  17        5.00       11.47      4.49 o
   1  -3  17       14.59       13.83      4.74 o
   2  -3  17      117.27      115.55      5.45 o
   3  -3  17        9.47       14.60      5.38 o
   4  -3  17       17.65       16.97      4.13 o
   5  -3  17        2.09        3.98      4.48 o
   6  -3  17       35.10       34.79      8.79 o
   7  -3  17        1.06       -2.04      6.14 o
   8  -3  17       50.33       47.81      5.60 o
  -4  -2  17      135.46      132.74      4.84 o
  -3  -2  17       71.96       77.27      5.16 o
  -2  -2  17      227.92      233.85      6.03 o
  -1  -2  17       44.73       43.85      4.53 o
   0  -2  17        1.91        2.98      4.06 o
   1  -2  17      410.90      417.24     10.46 o
   2  -2  17      113.80      118.31      6.12 o
   3  -2  17       82.57       70.91      8.43 o
   4  -2  17      124.66      135.72      6.01 o
   5  -2  17        7.17       18.39      5.06 o
   6  -2  17       17.93       24.86      8.81 o
   7  -2  17       34.37       61.28     11.30 o
   8  -2  17        0.05       -6.92      9.92 o
   9  -2  17        0.36        4.54      5.23 o
  -4  -1  17        0.01       -0.09      4.84 o
  -3  -1  17       13.88       16.82      4.86 o
  -2  -1  17       24.43       27.29      4.24 o
  -1  -1  17       66.88       62.74      4.15 o
   0  -1  17       13.02        9.76      5.05 o
   1  -1  17        3.67        2.72      5.58 o
   2  -1  17        5.07        8.79      4.50 o
   3  -1  17       88.39      100.83      4.60 o
   4  -1  17        3.04       -4.75      6.13 o
   5  -1  17      150.19      146.65      6.48 o
   6  -1  17       61.50       52.06      6.25 o
   7  -1  17       62.89       67.49      6.27 o
   8  -1  17       25.81       19.97      4.45 o
   9  -1  17        7.14       12.16      5.13 o
  -4   0  17       14.67       20.88      4.33 o
  -3   0  17       30.55       40.80      4.84 o
  -2   0  17      126.02      119.17      4.99 o
  -1   0  17       38.36       41.69      4.70 o
   0   0  17        7.12        9.49      4.16 o
   1   0  17      246.73      259.39      5.90 o
   2   0  17       23.11       25.22      4.54 o
   3   0  17        0.12       -2.66      5.13 o
   4   0  17       95.83       94.30      4.69 o
   5   0  17       65.99       86.11      6.17 o
   6   0  17        2.45        5.29      4.77 o
   7   0  17       29.52       20.10      4.94 o
   8   0  17       62.42       55.87      5.68 o
   9   0  17       43.32       49.28      5.66 o
  10   0  17        6.12        5.95      4.10 o
  -5   1  17       16.55       18.67      4.94 o
  -4   1  17       15.74       19.61      4.37 o
  -3   1  17       23.75       27.92      4.67 o
  -2   1  17      377.31      379.07     15.36 o
  -1   1  17       26.29       28.43      4.13 o
   0   1  17       89.68       91.74      5.62 o
   1   1  17       93.71       76.45      5.32 o
   2   1  17      453.15      416.76      8.50 o
   3   1  17      614.90      590.28     12.33 o
   4   1  17      185.97      212.71      6.92 o
   5   1  17        0.00       -3.35      6.30 o
   6   1  17      146.98      135.01      5.27 o
   7   1  17        2.02        1.43      4.96 o
   8   1  17       11.60       12.75      4.64 o
   9   1  17      139.22      135.78      7.78 o
  10   1  17       67.26       61.23      5.38 o
  -5   2  17        6.74       11.83      4.92 o
  -4   2  17       17.29       19.19      4.79 o
  -3   2  17        0.50        7.85      4.62 o
  -2   2  17        0.68        3.92      4.52 o
  -1   2  17       91.30       93.96      6.75 o
   0   2  17      151.56      140.20      6.00 o
   1   2  17       98.58       98.94      6.51 o
   2   2  17        6.16        7.12      4.43 o
   3   2  17        3.57        2.46      3.59 o
   4   2  17      155.71      147.78      6.34 o
   5   2  17       70.87       67.32      4.30 o
   6   2  17        2.08        6.87      3.94 o
   7   2  17       12.30       15.49      4.35 o
   8   2  17       63.23       58.98      6.04 o
   9   2  17        0.27        2.41      4.18 o
  10   2  17        0.15        6.43      4.01 o
  -5   3  17      265.56      262.32     15.95 o
  -4   3  17       79.09       75.41      4.54 o
  -3   3  17       27.22       30.67      4.78 o
  -2   3  17      223.89      226.75      9.57 o
  -1   3  17      153.03      151.66      9.07 o
   0   3  17      113.58      120.84      7.43 o
   1   3  17      106.40       93.21      4.78 o
   2   3  17        4.65        6.25      4.96 o
   3   3  17        4.79        6.79      4.14 o
   4   3  17       16.69       19.95      4.20 o
   5   3  17       15.33       23.96      4.24 o
   6   3  17       57.89       55.67      3.93 o
   7   3  17        6.78       12.34      4.31 o
   8   3  17        9.66        9.39      3.45 o
   9   3  17       24.26       22.35      4.22 o
  10   3  17       54.12       60.05      4.51 o
  11   3  17        5.37        3.81      4.14 o
  -4   4  17        9.44       14.84      4.41 o
  -3   4  17        0.13       -1.27      4.72 o
  -2   4  17       38.81       35.84      4.77 o
  -1   4  17        1.01        2.15      4.23 o
   0   4  17        0.81        0.55      4.76 o
   1   4  17       32.69       36.87      4.61 o
   2   4  17       11.26       10.08      5.15 o
   3   4  17       21.99       23.68      5.26 o
   4   4  17       31.58       32.92      4.06 o
   5   4  17      126.91      118.27      4.23 o
   6   4  17      121.61      115.81      4.19 o
   7   4  17       22.14       28.85      3.63 o
   8   4  17        0.99        4.37      4.29 o
   9   4  17      138.09      138.87      5.12 o
  10   4  17       74.80       81.37      4.45 o
  11   4  17        1.45        4.41      4.42 o
  -4   5  17        3.12        8.13      4.82 o
  -3   5  17        0.00        2.39      4.25 o
  -2   5  17       73.16       71.44      4.92 o
  -1   5  17       22.57       19.57      4.95 o
   0   5  17        0.66        7.74      4.53 o
   1   5  17      275.57      259.91      7.32 o
   2   5  17       16.31       16.19      4.24 o
   3   5  17       54.45       64.89      4.29 o
   4   5  17       44.58       45.28      4.00 o
   5   5  17       56.73       62.02      4.00 o
   6   5  17        2.95        3.47      3.89 o
   7   5  17        0.07        2.28      3.57 o
   8   5  17        0.15        2.42      4.04 o
   9   5  17        8.57       11.55      4.04 o
  10   5  17       10.18       15.07      4.14 o
  11   5  17        4.84       10.02      3.69 o
  -4   6  17       92.20       90.13      6.57 o
  -3   6  17        7.71       13.44      5.40 o
  -2   6  17        0.20        1.10      5.23 o
  -1   6  17       21.70       19.99      4.90 o
   0   6  17        0.04        5.04      4.72 o
   1   6  17       38.07       33.57      5.13 o
   2   6  17      467.38      452.55     16.10 o
   3   6  17       18.74       20.84      4.06 o
   4   6  17       21.42       25.00      4.14 o
   5   6  17        4.84        7.21      3.89 o
   6   6  17       50.81       46.56      4.01 o
   7   6  17       74.61       62.98      4.07 o
   8   6  17        0.32        4.03      3.64 o
   9   6  17       32.54       39.85      4.17 o
  10   6  17       25.66       33.67      4.25 o
  -3   7  17       12.90       18.17      6.13 o
  -2   7  17        1.70        7.20      5.16 o
  -1   7  17        0.04        3.88      4.27 o
   0   7  17        8.33       13.73      5.18 o
   1   7  17       23.17       23.75      5.14 o
   2   7  17       23.67       25.38      4.04 o
   3   7  17       68.82       74.18      4.46 o
   4   7  17      110.36      110.87      4.34 o
   5   7  17       81.16       86.57      4.15 o
   6   7  17      191.50      184.90      5.68 o
   7   7  17       11.79       11.37      3.59 o
   8   7  17        7.30       10.92      4.00 o
   9   7  17       10.49       15.30      4.08 o
  10   7  17       39.11       45.65      3.69 o
  -3   8  17       86.36       82.28      6.42 o
  -2   8  17        2.63       -3.01     10.39 o
  -1   8  17       10.97        8.54      5.61 o
   0   8  17        3.21        2.65      6.89 o
   1   8  17       22.36       28.42     15.40 o
   2   8  17      251.86      234.22      7.18 o
   3   8  17      103.39       96.86      4.63 o
   4   8  17        3.70        8.00      3.95 o
   5   8  17       87.40       94.32      5.13 o
   6   8  17        4.91        4.70      4.25 o
   7   8  17        0.19        3.12      3.33 o
   8   8  17       58.60       52.84      4.29 o
   9   8  17        9.77       12.87      4.15 o
  10   8  17       11.15       16.40      4.29 o
  -2   9  17       42.93       32.54      7.62 o
  -1   9  17        0.21        7.90      7.16 o
   0   9  17        3.59        5.20      9.16 o
   1   9  17       58.94       61.13     13.27 o
   2   9  17       66.75       70.85      6.40 o
   3   9  17       29.19       30.25      4.86 o
   4   9  17        6.45       11.00      3.97 o
   5   9  17        0.15        2.67      4.01 o
   6   9  17       75.62       73.70      3.86 o
   7   9  17        4.96        9.18      3.93 o
   8   9  17        4.11        2.61      4.17 o
   9   9  17       52.93       55.47      4.04 o
  -1  10  17       54.02       57.85      5.66 o
   0  10  17       17.57       12.92      5.70 o
   1  10  17       19.22        9.70      6.98 o
   2  10  17       39.16       40.51      7.13 o
   3  10  17        1.88        3.67      4.75 o
   4  10  17        2.13        4.35      4.45 o
   5  10  17       54.11       48.11      3.85 o
   6  10  17        3.15        2.60      3.72 o
   7  10  17        3.37        8.43      4.33 o
   8  10  17       12.00        5.60      4.40 o
   1  11  17        9.08        2.41      5.61 o
   2  11  17        2.80        6.62      4.96 o
   3  11  17       24.18       27.22      5.13 o
   4  11  17        6.88        5.90      4.92 o
   5  11  17       20.40       18.04      4.43 o
   6  11  17        0.61        2.21      4.19 o
   0  -4  18        4.12        6.22      5.36 o
   1  -4  18        3.06        9.82      5.32 o
   2  -4  18       16.31       18.52      4.94 o
   3  -4  18       54.47       52.59      5.68 o
   4  -4  18        2.31       -0.27      4.86 o
   5  -4  18       11.26       17.76      4.71 o
  -1  -3  18        4.31        2.09      4.82 o
   0  -3  18        1.07        7.88      4.60 o
   1  -3  18        3.31        6.37      5.65 o
   2  -3  18       33.02       32.58      5.35 o
   3  -3  18        7.37        7.99      4.44 o
   4  -3  18        1.66       -1.45      5.29 o
   5  -3  18       29.18       37.41      4.72 o
   6  -3  18        4.69        8.47      5.15 o
   7  -3  18        0.13       -1.43      6.96 o
  -2  -2  18        8.81       13.51      4.46 o
  -1  -2  18      120.37      127.09      5.01 o
   0  -2  18       38.01       39.88      6.03 o
   1  -2  18       96.76       94.68      4.98 o
   2  -2  18       56.24       54.70      5.47 o
   3  -2  18       38.02       36.52      5.41 o
   4  -2  18        6.85        3.31      7.66 o
   5  -2  18      205.67      190.82      5.34 o
   6  -2  18        4.07        1.29      6.01 o
   7  -2  18       16.48       18.88      7.32 o
   8  -2  18       93.21       70.83      4.82 o
  -3  -1  18        3.34       10.18      5.25 o
  -2  -1  18        9.59        9.66      5.10 o
  -1  -1  18       13.56        9.81      4.36 o
   0  -1  18        2.66        3.97      4.59 o
   1  -1  18       87.65       87.65      5.88 o
   2  -1  18        0.71        2.39      4.50 o
   3  -1  18       37.12       46.63      4.74 o
   4  -1  18        1.22        3.42      4.45 o
   5  -1  18        4.10        6.94      8.49 o
   6  -1  18       22.26       20.15      6.34 o
   7  -1  18       14.86       14.67      4.22 o
   8  -1  18        1.41       11.89      8.54 o
   9  -1  18       56.18       52.99      6.45 o
  -3   0  18       38.11       39.46      5.08 o
  -2   0  18      328.03      322.90      7.44 o
  -1   0  18        3.30        5.32      4.21 o
   0   0  18       24.32       31.89      4.27 o
   1   0  18        0.63       -3.48      5.39 o
   2   0  18       72.74       75.36      5.04 o
   3   0  18       25.59       27.61      4.67 o
   4   0  18       17.23       18.11     10.08 o
   5   0  18       21.44       23.07      7.18 o
   6   0  18        4.20        9.43      4.89 o
   7   0  18        9.07       15.66      4.54 o
   8   0  18      190.26      212.70      6.88 o
   9   0  18       14.21       14.99      5.19 o
  -3   1  18        4.71        6.20      4.95 o
  -2   1  18        7.67        5.00      4.08 o
  -1   1  18        7.56        9.08      4.58 o
   0   1  18      122.85      136.07      5.49 o
   1   1  18      149.58      146.53      5.29 o
   2   1  18       75.52       82.01      4.95 o
   3   1  18       33.12       34.49      5.04 o
   4   1  18      138.68      110.89      6.51 o
   5   1  18       24.73       23.45      6.17 o
   6   1  18       29.67       38.12      5.05 o
   7   1  18        0.86       -3.19      7.27 o
   8   1  18       30.23       29.26      4.79 o
   9   1  18       37.45       41.17      4.93 o
  10   1  18       30.17       34.11      5.63 o
  -4   2  18        0.18        8.29      4.47 o
  -3   2  18       43.99       44.81      4.82 o
  -2   2  18        0.04       -0.45      4.63 o
  -1   2  18        2.09        4.08      4.05 o
   0   2  18        7.66       12.95      4.75 o
   1   2  18        0.45       -0.60      4.84 o
   2   2  18       36.02       37.84      5.11 o
   3   2  18       36.45       41.38      4.94 o
   4   2  18        8.42       14.23      4.90 o
   5   2  18       18.23       14.10      4.72 o
   6   2  18        0.55        3.04      4.70 o
   7   2  18        7.28       10.46      4.11 o
   8   2  18       28.45       28.18      4.47 o
   9   2  18        8.67       10.15      4.06 o
  10   2  18       14.53       15.25      4.57 o
  -4   3  18       75.00       87.25      5.18 o
  -3   3  18        0.23       -1.91      4.78 o
  -2   3  18      305.77      294.31     17.07 o
  -1   3  18      163.68      178.97      9.65 o
   0   3  18        0.75        0.44      4.61 o
   1   3  18       78.94       77.44      4.88 o
   2   3  18      505.10      525.85     21.78 o
   3   3  18        0.33        3.09      4.50 o
   4   3  18       10.23       10.61      3.88 o
   5   3  18       13.52       20.11      4.45 o
   6   3  18       16.98       18.89      4.01 o
   7   3  18       11.38       14.80      3.88 o
   8   3  18        1.11        1.72      3.48 o
   9   3  18       27.63       27.58      4.56 o
  10   3  18       57.32       55.36      3.92 o
  -3   4  18        0.07        9.81      4.92 o
  -2   4  18        4.83        8.39      4.77 o
  -1   4  18        2.57        1.74      4.64 o
   0   4  18       18.40       17.49      4.65 o
   1   4  18       30.21       33.94      4.96 o
   2   4  18       41.63       46.41      5.81 o
   3   4  18       74.77       79.52      5.00 o
   4   4  18       10.36       10.51      4.07 o
   5   4  18        1.16        4.85      4.04 o
   6   4  18       30.67       33.22      4.22 o
   7   4  18       28.22       29.60      4.19 o
   8   4  18      100.33      102.77      4.81 o
   9   4  18      174.24      170.49      5.43 o
  10   4  18        0.05        2.04      4.05 o
  -3   5  18       22.02       24.06      5.52 o
  -2   5  18        8.57       13.42      4.76 o
  -1   5  18       29.00       30.61      5.04 o
   0   5  18        3.00        5.79      4.76 o
   1   5  18        0.00       -3.11      4.83 o
   2   5  18       10.73       12.72      6.66 o
   3   5  18       51.85       51.36      4.31 o
   4   5  18       80.85       87.12      4.50 o
   5   5  18        0.96        2.45      4.09 o
   6   5  18        2.11       -1.95      4.13 o
   7   5  18       68.91       73.55      4.07 o
   8   5  18        0.30        3.69      3.84 o
   9   5  18        1.28        3.80      3.52 o
  10   5  18        2.06        6.58      4.37 o
  -3   6  18       46.57       52.84      5.43 o
  -2   6  18        6.71        7.34      4.22 o
  -1   6  18        3.43       11.34      5.24 o
   0   6  18       63.26       65.40      5.48 o
   1   6  18      178.55      169.24      7.14 o
   2   6  18       90.95       84.56      6.39 o
   3   6  18      188.43      190.24      6.25 o
   4   6  18       72.71       68.62      4.33 o
   5   6  18      153.03      165.64      4.59 o
   6   6  18      112.23      107.59      4.23 o
   7   6  18       19.07       15.54      4.01 o
   8   6  18       76.23       72.98      4.21 o
   9   6  18       96.00       84.57      4.48 o
  10   6  18        0.00       -0.92      4.31 o
  -2   7  18        4.06        7.65      6.47 o
  -1   7  18        6.00        4.35      5.62 o
   0   7  18        0.01        2.38      4.39 o
   1   7  18        9.98       10.66      5.17 o
   2   7  18        6.03        7.28      5.25 o
   3   7  18        0.72        2.23      4.58 o
   4   7  18       38.02       36.17      3.76 o
   5   7  18       59.85       70.72      4.33 o
   6   7  18       15.05       20.99      3.97 o
   7   7  18       21.67       18.08      4.11 o
   8   7  18        9.53       13.17      4.08 o
   9   7  18       13.14       16.72      4.11 o
  -2   8  18       61.36       61.60     10.77 o
  -1   8  18        8.33       14.24      6.92 o
   0   8  18       37.69       44.13      7.17 o
   1   8  18       34.79       32.61      5.21 o
   2   8  18       50.47       49.49      6.85 o
   3   8  18       72.97       67.52      4.43 o
   4   8  18        2.98        3.06      3.97 o
   5   8  18       57.63       62.84      4.37 o
   6   8  18       64.20       67.48      4.40 o
   7   8  18        0.79        3.28      4.03 o
   8   8  18        0.13        5.36      4.15 o
   9   8  18       57.25       57.57      4.32 o
  -1   9  18       16.13       10.16     12.61 o
   0   9  18        5.21       -0.15     15.74 o
   1   9  18        0.04        3.37      4.83 o
   2   9  18      114.95      106.40      7.75 o
   3   9  18       16.65       18.91      5.21 o
   4   9  18        6.43        4.90      4.56 o
   5   9  18        8.21        7.14      4.38 o
   6   9  18       30.07       31.35      3.94 o
   7   9  18       24.45       27.81      4.39 o
   8   9  18       28.16       31.84      4.26 o
   1  10  18        2.34        6.06      7.15 o
   2  10  18        8.36        7.74      9.25 o
   3  10  18       30.01       26.16      5.20 o
   4  10  18        0.04        3.74      4.68 o
   5  10  18        0.25        0.92      4.13 o
   6  10  18        0.80       -0.62      4.61 o
   7  10  18        0.03        2.20      3.87 o
   4  11  18       35.06       37.61      9.09 o
   1  -3  19        2.29        0.16      5.88 o
   2  -3  19        0.04        2.37      5.73 o
   3  -3  19        8.92        7.57      4.72 o
   4  -3  19       12.12       18.06      5.65 o
   5  -3  19       68.18       71.13      6.43 o
  -1  -2  19       19.99       19.03      5.90 o
   0  -2  19       11.89       17.79      5.54 o
   1  -2  19        0.02       -2.74      4.90 o
   2  -2  19       27.56       29.62      5.37 o
   3  -2  19       42.73       52.38      5.62 o
   4  -2  19       41.56       44.65      4.80 o
   5  -2  19        0.10        9.42      7.19 o
   6  -2  19       94.83       94.36      9.81 o
  -1  -1  19        9.75       15.34      5.29 o
   0  -1  19        0.27        0.79      5.00 o
   1  -1  19       38.10       50.13      6.53 o
   2  -1  19        1.46       -0.21      4.65 o
   3  -1  19       37.26       39.14      5.67 o
   4  -1  19       49.92       52.48      4.71 o
   5  -1  19        0.27       12.70      6.24 o
   6  -1  19       17.83       22.26      9.24 o
   7  -1  19       31.11       29.73      7.39 o
  -2   0  19        0.57        0.61      4.77 o
  -1   0  19        1.81        8.06      4.93 o
   0   0  19       57.77       59.51      5.32 o
   1   0  19       23.96       18.22      5.39 o
   2   0  19       14.84       11.61      5.38 o
   3   0  19       36.18       41.13      4.81 o
   4   0  19       31.87       38.98      5.85 o
   5   0  19       13.96       12.78      9.24 o
   6   0  19       37.90       40.17      5.18 o
   7   0  19       20.00       34.79      6.42 o
   8   0  19        0.03        0.30      5.42 o
  -2   1  19       61.38       64.64      4.79 o
  -1   1  19       51.09       56.31      5.06 o
   0   1  19       38.97       41.16      4.03 o
   1   1  19       17.83       16.22      5.68 o
   2   1  19       28.43       29.08      5.80 o
   3   1  19        6.05       10.21      3.92 o
   4   1  19      537.50      542.49     17.88 o
   5   1  19      258.39      273.89     10.28 o
   6   1  19       22.94       23.53      5.19 o
   7   1  19        4.56       -3.01      4.45 o
   8   1  19        0.02        3.97      8.53 o
   9   1  19       17.49       14.76      5.43 o
  -2   2  19       29.95       29.23      4.95 o
  -1   2  19       10.31       13.82      4.64 o
   0   2  19        5.47        6.17      4.18 o
   1   2  19        2.33        2.28      4.91 o
   2   2  19        0.03        6.21      5.14 o
   3   2  19       28.98       37.21      4.71 o
   4   2  19       34.42       33.88      5.19 o
   5   2  19        6.47        7.94      5.22 o
   6   2  19        0.03        2.54      5.30 o
   7   2  19        7.72       15.20      4.51 o
   8   2  19        8.95       13.66      4.13 o
   9   2  19       12.77       10.97      4.47 o
[truncated: 9,853 more chars]
